# Supplementary material for: 4-Nitro­benzoic acid–2,2′-biimidazole (2/1)
Source: Acta Crystallogr Sect E Struct Rep Online. 2010 May 8;66(Pt 6):o1245. doi: 10.1107/S1600536810015643 (PMC2979445; doi:10.1107/S1600536810015643)
Supplement: Supplementary file 1 [file e-66-o1245-sup1.cif]

##############################################################################
###                                                                        ###
###        Electronic paper (Acta Crystallographica Section E)             ###
###                                                                        ###
##############################################################################
#                                                                            #
# This CIF contains the data in a paper accepted for publication in Acta     #
# Crystallographica Section E. It conforms to the requirements of Notes      #
# for Authors for Section E, and has been peer reviewed under the auspices   #
# of the IUCr Commission on Journals.                                        #
#                                                                            #
# Full details of the Crystallographic Information File format               #
# are given in the paper "The Crystallographic Information File (CIF):       #
# a New Standard Archive File for Crystallography" by S. R. Hall, F. H.      #
# Allen and I. D. Brown [Acta Cryst. (1991), A47, 655-685].                  #
#                                                                            #
# The current version of the core CIF dictionary is obtainable from          #
# ftp://ftp.iucr.org/pub/cif_core.dic. The current version number is 2.4.    #
#                                                                            #
# Software is freely available for graphical display of the structure(s) in  #
# this CIF.  For information consult the CIF home page http://www.iucr.org/  #
# cif/home.html                                                              #
#                                                                            #
# This file may be used for bona fide research purposes within the           #
# scientific community so long as proper attribution is given to the journal # 
# article from which it was obtained.                                        #
#                                                                            #
##############################################################################
                                             
data_global
_audit_creation_method     'form.cif (version 2.0)'
_journal_data_validation_number     ?
_journal_date_recd_electronic     2010-04-20
_journal_date_accepted     2010-04-28
_journal_name_full     'Acta Crystallographica, Section E'
_journal_year     2010
_journal_volume     66
_journal_issue      6
_journal_page_first     o1245
_journal_page_last     o1245
_journal_paper_category     QO
_journal_coeditor_code     BX2278
_publ_contact_author_name     'Prof. Zhu, Weiqun'
_publ_contact_author_address
;
      School of Chemistry and Chemical Engineering,
      Shandong University,
      Jinan  250100
;
_publ_contact_author_email     'zhuwq@sdu.edu.cn'
_publ_contact_author_fax     '0086-531-88361392'
_publ_contact_author_phone     '0086-531-88361392'
_publ_section_title
;
4-Nitrobenzoic acid--2,2'-biimidazole (2/1)
;
loop_
    _publ_author_name
    _publ_author_address
    'Liu, Xin'
;     School of Chemistry and Chemical Engineering,
      Shandong University,
      Jinan 250100
      People's Republic of China
;
    'Zhu, Weiqun'
;     School of Chemistry and Chemical Engineering,
      Shandong University,
      Jinan 250100
      People's Republic of China
;
_publ_section_synopsis     .
data_I
_audit_creation_method     SHELXL-97
_chemical_name_systematic
;
4-Nitrobenzoic acid--2,2'-biimidazole (2/1)
;
_chemical_name_common     ?
_chemical_formula_moiety     'C7 H5 N O4, 0.5(C6 H6 N4)'
_chemical_formula_sum     'C10 H8 N3 O4'
_chemical_formula_iupac     'C7 H5 N O4, 0.5C6 H6 N4'
_chemical_formula_weight     234.19
_chemical_melting_point     ?
_symmetry_cell_setting     monoclinic
_symmetry_space_group_name_H-M     'P 21/c'
_symmetry_space_group_name_Hall     '-P 2ybc'
loop_
    _symmetry_equiv_pos_as_xyz
    'x, y, z'
    '-x, y+1/2, -z+1/2'
    '-x, -y, -z'
    'x, -y-1/2, z-1/2'
_cell_length_a     4.8520(10)
_cell_length_b     10.9245(10)
_cell_length_c     19.7981(10)
_cell_angle_alpha     90.00
_cell_angle_beta     90.4960(10)
_cell_angle_gamma     90.00
_cell_volume     1049.4(2)
_cell_formula_units_Z     4
_cell_measurement_reflns_used     1230
_cell_measurement_theta_min     2.78
_cell_measurement_theta_max     22.00
_cell_measurement_temperature     296(2)
_exptl_crystal_description     block
_exptl_crystal_colour     colourless
_exptl_crystal_size_max     0.12
_exptl_crystal_size_mid     0.10
_exptl_crystal_size_min     0.08
_exptl_crystal_density_diffrn     1.482
_exptl_crystal_density_meas     ?
_exptl_crystal_density_method     'not measured'
_exptl_crystal_F_000     484
_exptl_absorpt_coefficient_mu     0.118
_exptl_absorpt_correction_type     'multi-scan'
_exptl_absorpt_process_details     '(SADABS; Bruker, 2001)'
_exptl_absorpt_correction_T_min     0.9860
_exptl_absorpt_correction_T_max     0.9906
_exptl_special_details     ?
_diffrn_ambient_temperature     296(2)
_diffrn_radiation_type     MoK\a
_diffrn_radiation_wavelength     0.71073
_diffrn_radiation_source     'fine-focus sealed tube'
_diffrn_radiation_monochromator     graphite
_diffrn_measurement_device_type     'Bruker APEXII CCD'
_diffrn_measurement_method     'phi and omega scans'
_diffrn_detector_area_resol_mean     ?
_diffrn_reflns_number     5185
_diffrn_reflns_av_R_equivalents     0.0336
_diffrn_reflns_av_sigmaI/netI     0.0407
_diffrn_reflns_theta_min     2.06
_diffrn_reflns_theta_max     25.00
_diffrn_reflns_theta_full     25.00
_diffrn_measured_fraction_theta_max     1.000
_diffrn_measured_fraction_theta_full     1.000
_diffrn_reflns_limit_h_min     -5
_diffrn_reflns_limit_h_max     5
_diffrn_reflns_limit_k_min     -12
_diffrn_reflns_limit_k_max     9
_diffrn_reflns_limit_l_min     -23
_diffrn_reflns_limit_l_max     20
_diffrn_standards_number     0
_diffrn_standards_interval_count     .
_diffrn_standards_interval_time     .
_diffrn_standards_decay_%     ?
_refine_special_details
;
 Refinement of F^2^ against ALL reflections.  The weighted R-factor wR and
 goodness of fit S are based on F^2^, conventional R-factors R are based
 on F, with F set to zero for negative F^2^. The threshold expression of
 F^2^ > 2sigma(F^2^) is used only for calculating R-factors(gt) etc. and is
 not relevant to the choice of reflections for refinement.  R-factors based
 on F^2^ are statistically about twice as large as those based on F, and R-
 factors based on ALL data will be even larger.
;
_reflns_number_total     1849
_reflns_number_gt     1264
_reflns_threshold_expression     I>2\s(I)
_refine_ls_structure_factor_coef     Fsqd
_refine_ls_matrix_type     full
_refine_ls_R_factor_all     0.0687
_refine_ls_R_factor_gt     0.0447
_refine_ls_wR_factor_gt     0.1187
_refine_ls_wR_factor_ref     0.1340
_refine_ls_goodness_of_fit_ref     0.999
_refine_ls_restrained_S_all     1.001
_refine_ls_number_reflns     1849
_refine_ls_number_parameters     158
_refine_ls_number_restraints     1
_refine_ls_hydrogen_treatment     mixed
_refine_ls_weighting_scheme     calc
_refine_ls_weighting_details
         'calc w=1/[\s^2^(Fo^2^)+(0.0780P)^2^+0.0000P] where P=(Fo^2^+2Fc^2^)/3'
_atom_sites_solution_hydrogens     geom
_atom_sites_solution_primary     direct
_atom_sites_solution_secondary     difmap
_refine_ls_shift/su_max     0.000
_refine_ls_shift/su_mean     0.000
_refine_diff_density_max     0.247
_refine_diff_density_min     -0.148
_refine_ls_extinction_method     'SHELXL97 (Sheldrick, 2008)'
_refine_ls_extinction_coef     0.013(4)
_refine_ls_extinction_expression
                                  'Fc^*^=kFc[1+0.001xFc^2^\l^3^/sin(2\q)]^-1/4^'
loop_
    _atom_type_symbol
    _atom_type_description
    _atom_type_scat_dispersion_real
    _atom_type_scat_dispersion_imag
    _atom_type_scat_source
    'C' 'C' 0.0033 0.0016
                         'International Tables Vol C Tables 4.2.6.8 and 6.1.1.4'
    'H' 'H' 0.0000 0.0000
                         'International Tables Vol C Tables 4.2.6.8 and 6.1.1.4'
    'N' 'N' 0.0061 0.0033
                         'International Tables Vol C Tables 4.2.6.8 and 6.1.1.4'
    'O' 'O' 0.0106 0.0060
                         'International Tables Vol C Tables 4.2.6.8 and 6.1.1.4'
    'Cu' 'Cu' 0.3201 1.2651
                         'International Tables Vol C Tables 4.2.6.8 and 6.1.1.4'
_computing_data_collection     'APEX2 (Bruker, 2004)'
_computing_cell_refinement     'SAINT-Plus (Bruker, 2001)'
_computing_data_reduction     'SAINT-Plus (Bruker, 2001)'
_computing_structure_solution     'SHELXS97 (Sheldrick, 2008)'
_computing_structure_refinement     'SHELXL97 (Sheldrick, 2008)'
_computing_molecular_graphics     'SHELXTL (Sheldrick, 2008)'
_computing_publication_material     'SHELXTL (Sheldrick, 2008)'
loop_
    _atom_site_type_symbol
    _atom_site_label
    _atom_site_fract_x
    _atom_site_fract_y
    _atom_site_fract_z
    _atom_site_U_iso_or_equiv
    _atom_site_adp_type
    _atom_site_calc_flag
    _atom_site_refinement_flags
    _atom_site_occupancy
    _atom_site_disorder_assembly
    _atom_site_disorder_group
    C C1 0.3475(4) 0.7795(2) 0.58109(11) 0.0548(6) Uani d . 1 . .
    C C2 -0.2424(4) 0.54924(18) 0.67279(9) 0.0493(5) Uani d . 1 . .
    C C3 -0.1097(4) 0.5072(2) 0.61681(10) 0.0577(6) Uani d . 1 . .
    H H3 -0.1475 0.4298 0.5995 0.069 Uiso calc R 1 . .
    C C4 0.0825(4) 0.5826(2) 0.58629(11) 0.0586(6) Uani d . 1 . .
    H H4 0.1753 0.5557 0.5482 0.070 Uiso calc R 1 . .
    C C5 0.1368(4) 0.69760(19) 0.61233(10) 0.0502(5) Uani d . 1 . .
    C C6 -0.0063(4) 0.7371(2) 0.66845(10) 0.0565(6) Uani d . 1 . .
    H H6 0.0283 0.8148 0.6858 0.068 Uiso calc R 1 . .
    C C7 -0.1990(4) 0.66362(19) 0.69917(11) 0.0551(6) Uani d . 1 . .
    H H7 -0.2963 0.6908 0.7366 0.066 Uiso calc R 1 . .
    C C9 0.9965(4) 0.95887(18) 0.47185(10) 0.0468(5) Uani d . 1 . .
    C C10 0.8856(5) 0.8140(2) 0.40287(11) 0.0676(7) Uani d . 1 . .
    H H10 0.7961 0.7472 0.3836 0.081 Uiso calc R 1 . .
    C C11 1.0980(5) 0.8751(2) 0.37532(11) 0.0678(7) Uani d . 1 . .
    H H11 1.1813 0.8580 0.3342 0.081 Uiso calc R 1 . .
    H H2A 0.566(4) 0.7886(19) 0.5083(11) 0.080 Uiso d D 1 . .
    N N1 0.8218(3) 0.86605(16) 0.46396(9) 0.0549(5) Uani d . 1 . .
    N N2 1.1672(3) 0.96604(16) 0.41881(8) 0.0550(5) Uani d . 1 . .
    H H2 1.2968 1.0188 0.4135 0.066 Uiso calc R 1 . .
    N N3 -0.4451(4) 0.46869(19) 0.70582(9) 0.0596(5) Uani d . 1 . .
    O O1 0.4057(3) 0.87721(14) 0.60756(8) 0.0689(5) Uani d . 1 . .
    O O2 0.4566(3) 0.73838(16) 0.52653(8) 0.0739(5) Uani d D 1 . .
    O O3 -0.5946(4) 0.50989(16) 0.74887(10) 0.0873(6) Uani d . 1 . .
    O O4 -0.4548(4) 0.36262(17) 0.68800(10) 0.0926(6) Uani d . 1 . .
loop_
    _atom_site_aniso_label
    _atom_site_aniso_U_11
    _atom_site_aniso_U_22
    _atom_site_aniso_U_33
    _atom_site_aniso_U_12
    _atom_site_aniso_U_13
    _atom_site_aniso_U_23
    C1 0.0442(12) 0.0579(14) 0.0621(14) -0.0011(10) -0.0014(10) 0.0114(11)
    C2 0.0449(11) 0.0507(12) 0.0522(12) -0.0036(9) 0.0044(9) 0.0051(10)
    C3 0.0628(14) 0.0509(12) 0.0595(13) -0.0100(10) 0.0119(11) -0.0058(10)
    C4 0.0577(14) 0.0624(14) 0.0559(13) -0.0052(11) 0.0124(10) -0.0028(11)
    C5 0.0427(12) 0.0505(13) 0.0574(12) -0.0028(9) -0.0024(10) 0.0076(10)
    C6 0.0561(13) 0.0481(13) 0.0653(13) -0.0028(10) 0.0007(11) -0.0026(10)
    C7 0.0543(13) 0.0554(13) 0.0556(12) 0.0002(10) 0.0060(10) -0.0031(10)
    C9 0.0399(11) 0.0483(12) 0.0523(11) 0.0004(9) 0.0024(9) 0.0056(9)
    C10 0.0701(16) 0.0621(15) 0.0705(15) -0.0161(12) 0.0037(12) -0.0095(12)
    C11 0.0719(16) 0.0709(16) 0.0609(14) -0.0068(13) 0.0132(12) -0.0095(13)
    N1 0.0520(11) 0.0516(10) 0.0610(11) -0.0074(8) 0.0014(8) 0.0017(9)
    N2 0.0500(10) 0.0544(11) 0.0609(11) -0.0053(8) 0.0088(9) 0.0025(9)
    N3 0.0581(12) 0.0634(13) 0.0573(11) -0.0071(10) 0.0092(9) 0.0029(9)
    O1 0.0602(10) 0.0563(10) 0.0904(11) -0.0113(8) 0.0095(8) 0.0033(9)
    O2 0.0713(12) 0.0737(12) 0.0769(11) -0.0217(9) 0.0177(9) 0.0076(9)
    O3 0.0907(13) 0.0871(13) 0.0849(12) -0.0056(10) 0.0419(10) 0.0034(10)
    O4 0.1113(16) 0.0649(12) 0.1021(13) -0.0320(10) 0.0356(11) -0.0089(10)
_geom_special_details
;
 All esds (except the esd in the dihedral angle between two l.s. planes)
 are estimated using the full covariance matrix.  The cell esds are taken
 into account individually in the estimation of esds in distances, angles
 and torsion angles; correlations between esds in cell parameters are only
 used when they are defined by crystal symmetry.  An approximate (isotropic)
 treatment of cell esds is used for estimating esds involving l.s. planes.
;
loop_
    _geom_bond_atom_site_label_1
    _geom_bond_atom_site_label_2
    _geom_bond_site_symmetry_2
    _geom_bond_distance
    _geom_bond_publ_flag
    C1 O1 . 1.222(3) ?
    C1 O2 . 1.288(3) ?
    C1 C5 . 1.496(3) ?
    C2 C3 . 1.366(3) ?
    C2 C7 . 1.370(3) ?
    C2 N3 . 1.476(3) ?
    C3 C4 . 1.387(3) ?
    C3 H3 . 0.9300 ?
    C4 C5 . 1.382(3) ?
    C4 H4 . 0.9300 ?
    C5 C6 . 1.384(3) ?
    C6 C7 . 1.377(3) ?
    C6 H6 . 0.9300 ?
    C7 H7 . 0.9300 ?
    C9 N1 . 1.330(2) ?
    C9 N2 . 1.345(2) ?
    C9 C9 3_776 1.432(4) ?
    C10 C11 . 1.347(3) ?
    C10 N1 . 1.374(3) ?
    C10 H10 . 0.9300 ?
    C11 N2 . 1.355(3) ?
    C11 H11 . 0.9300 ?
    N2 H2 . 0.8600 ?
    N3 O3 . 1.211(2) ?
    N3 O4 . 1.212(2) ?
    O2 H2A . 0.845(10) ?
loop_
    _geom_angle_atom_site_label_1
    _geom_angle_atom_site_label_2
    _geom_angle_atom_site_label_3
    _geom_angle_site_symmetry_1
    _geom_angle_site_symmetry_3
    _geom_angle
    _geom_angle_publ_flag
    O1 C1 O2 . . 124.7(2) ?
    O1 C1 C5 . . 120.1(2) ?
    O2 C1 C5 . . 115.2(2) ?
    C3 C2 C7 . . 122.95(19) ?
    C3 C2 N3 . . 118.65(19) ?
    C7 C2 N3 . . 118.40(18) ?
    C2 C3 C4 . . 118.5(2) ?
    C2 C3 H3 . . 120.7 ?
    C4 C3 H3 . . 120.7 ?
    C5 C4 C3 . . 120.3(2) ?
    C5 C4 H4 . . 119.9 ?
    C3 C4 H4 . . 119.9 ?
    C4 C5 C6 . . 119.17(19) ?
    C4 C5 C1 . . 121.2(2) ?
    C6 C5 C1 . . 119.7(2) ?
    C7 C6 C5 . . 121.3(2) ?
    C7 C6 H6 . . 119.3 ?
    C5 C6 H6 . . 119.3 ?
    C2 C7 C6 . . 117.76(19) ?
    C2 C7 H7 . . 121.1 ?
    C6 C7 H7 . . 121.1 ?
    N1 C9 N2 . . 110.41(18) ?
    N1 C9 C9 . 3_776 125.5(2) ?
    N2 C9 C9 . 3_776 124.1(2) ?
    C11 C10 N1 . . 109.3(2) ?
    C11 C10 H10 . . 125.3 ?
    N1 C10 H10 . . 125.3 ?
    C10 C11 N2 . . 106.98(19) ?
    C10 C11 H11 . . 126.5 ?
    N2 C11 H11 . . 126.5 ?
    C9 N1 C10 . . 105.70(18) ?
    C9 N2 C11 . . 107.60(17) ?
    C9 N2 H2 . . 126.2 ?
    C11 N2 H2 . . 126.2 ?
    O3 N3 O4 . . 122.56(19) ?
    O3 N3 C2 . . 119.7(2) ?
    O4 N3 C2 . . 117.72(18) ?
    C1 O2 H2A . . 113.3(17) ?
loop_
    _geom_torsion_atom_site_label_1
    _geom_torsion_atom_site_label_2
    _geom_torsion_atom_site_label_3
    _geom_torsion_atom_site_label_4
    _geom_torsion_site_symmetry_1
    _geom_torsion_site_symmetry_2
    _geom_torsion_site_symmetry_3
    _geom_torsion_site_symmetry_4
    _geom_torsion
    _geom_torsion_publ_flag
    C7 C2 C3 C4 . . . . 1.6(3) ?
    N3 C2 C3 C4 . . . . -179.36(18) ?
    C2 C3 C4 C5 . . . . -0.1(3) ?
    C3 C4 C5 C6 . . . . -1.1(3) ?
    C3 C4 C5 C1 . . . . 178.72(18) ?
    O1 C1 C5 C4 . . . . -175.01(18) ?
    O2 C1 C5 C4 . . . . 4.7(3) ?
    O1 C1 C5 C6 . . . . 4.8(3) ?
    O2 C1 C5 C6 . . . . -175.56(18) ?
    C4 C5 C6 C7 . . . . 0.7(3) ?
    C1 C5 C6 C7 . . . . -179.06(18) ?
    C3 C2 C7 C6 . . . . -1.9(3) ?
    N3 C2 C7 C6 . . . . 179.04(18) ?
    C5 C6 C7 C2 . . . . 0.7(3) ?
    N1 C10 C11 N2 . . . . -0.4(3) ?
    N2 C9 N1 C10 . . . . -0.6(2) ?
    C9 C9 N1 C10 3_776 . . . 178.9(2) ?
    C11 C10 N1 C9 . . . . 0.6(3) ?
    N1 C9 N2 C11 . . . . 0.4(2) ?
    C9 C9 N2 C11 3_776 . . . -179.1(2) ?
    C10 C11 N2 C9 . . . . 0.0(2) ?
    C3 C2 N3 O3 . . . . -168.9(2) ?
    C7 C2 N3 O3 . . . . 10.2(3) ?
    C3 C2 N3 O4 . . . . 10.8(3) ?
    C7 C2 N3 O4 . . . . -170.2(2) ?
loop_
    _geom_hbond_atom_site_label_D
    _geom_hbond_atom_site_label_H
    _geom_hbond_atom_site_label_A
    _geom_hbond_site_symmetry_A
    _geom_hbond_distance_DH
    _geom_hbond_distance_HA
    _geom_hbond_distance_DA
    _geom_hbond_angle_DHA
    O2 H2A N1 . 0.845(10) 1.747(11) 2.580(2) 168(3)
    N2 H2 O1 3_776 0.86 1.89 2.742(2) 172.9
