# Supplementary material for: 4-Nitro­benzoic acid–2,2′-biimidazole (2/1)
Source: Acta Crystallogr Sect E Struct Rep Online. 2010 May 8;66(Pt 6):o1245. doi: 10.1107/S1600536810015643 (PMC2979445; doi:10.1107/S1600536810015643)
Supplement: Supplementary file 2 [file e-66-o1245-Isup2.hkl]

# 
# h,k,l, Fc-squared, Fo-squared, sigma(Fo-squared) and status flag 
# 
data_I
_shelx_title ' z in P2(1)/c' 
_shelx_refln_list_code          4 
_shelx_F_calc_maximum      148.31 
_exptl_crystal_F_000       484.00 
_reflns_d_resolution_high  0.8409 
 
loop_ 
 _symmetry_equiv_pos_as_xyz 
 'x, y, z' 
 '-x, y+1/2, -z+1/2' 
 '-x, -y, -z' 
 'x, -y-1/2, z-1/2' 
 
_cell_length_a     4.8520 
_cell_length_b    10.9245 
_cell_length_c    19.7981 
_cell_angle_alpha  90.000 
_cell_angle_beta   90.496 
_cell_angle_gamma  90.000 
 
_shelx_F_squared_multiplier     1.000 
 
loop_ 
 _refln_index_h 
 _refln_index_k 
 _refln_index_l 
 _refln_F_squared_calc 
 _refln_F_squared_meas 
 _refln_F_squared_sigma 
 _refln_observed_status 
   1   0   0      275.74      177.16     20.52 o 
   2   0   0     1644.93     1489.01     40.17 o 
   3   0   0      818.76      737.01     21.41 o 
   4   0   0       91.71       96.13      5.11 o 
   5   0   0       51.42       52.50      7.60 o 
   1   1   0      375.00      303.84     16.05 o 
   2   1   0     1356.73     1273.69     28.73 o 
   3   1   0     1084.52     1059.80     21.11 o 
   4   1   0        0.74        1.51      1.13 o 
   5   1   0        0.52        0.24      2.48 o 
   0   2   0      424.02      418.55     17.27 o 
   1   2   0       36.45       33.92      2.32 o 
   2   2   0       19.88       17.38      1.51 o 
   3   2   0       11.21       10.96      1.66 o 
   4   2   0        2.76        2.09      1.31 o 
   5   2   0        5.08        6.82      2.84 o 
   1   3   0       17.78       16.85      1.34 o 
   2   3   0       65.63       69.01      2.87 o 
   3   3   0      367.98      374.30     10.13 o 
   4   3   0        2.48        3.23      1.41 o 
   5   3   0        4.31        6.08      3.13 o 
   0   4   0      897.16      680.29     18.28 o 
   1   4   0        9.20        6.41      0.90 o 
   2   4   0      245.15      264.57      7.43 o 
   3   4   0      102.74      111.52      5.96 o 
   4   4   0       16.57       18.53      2.40 o 
   5   4   0        0.00        0.56      1.80 o 
   1   5   0      381.19      399.28     13.92 o 
   2   5   0       97.71      106.18      4.12 o 
   3   5   0        8.92        8.21      1.73 o 
   4   5   0       64.41       64.67      7.08 o 
   5   5   0       21.53       19.41      3.35 o 
   0   6   0      331.02      314.34      9.70 o 
   1   6   0        0.00       -0.02      0.73 o 
   2   6   0       83.62       80.52      4.73 o 
   3   6   0      192.91      171.00      6.20 o 
   4   6   0       47.15       48.19      3.61 o 
   5   6   0        0.09       -0.11      2.29 o 
   1   7   0       56.29       61.58      2.50 o 
   2   7   0        4.35        5.00      1.61 o 
   3   7   0        6.99        6.02      1.85 o 
   4   7   0       10.56       12.02      2.04 o 
   0   8   0      414.14      395.59     12.34 o 
   1   8   0      300.44      315.69      7.37 o 
   2   8   0      176.68      173.60      6.21 o 
   3   8   0        0.96        0.38      1.89 o 
   4   8   0        1.74        1.29      4.69 o 
   1   9   0        0.93        2.15      1.58 o 
   2   9   0      150.56      149.64      5.92 o 
   3   9   0       53.38       57.18      4.11 o 
   4   9   0       17.03       26.03      3.88 o 
   0  10   0       58.24       61.54      6.58 o 
   1  10   0        3.31        4.77      1.89 o 
   2  10   0        0.04        0.23      1.65 o 
   3  10   0        0.14        1.22      1.91 o 
   1  11   0       35.61       43.73      4.04 o 
   2  11   0        0.29        0.29      2.20 o 
   3  11   0        0.28        0.85      2.41 o 
   0  12   0       49.97       43.36      7.58 o 
   1  12   0        3.27        2.80      2.08 o 
   2  12   0        0.08       -0.22      2.20 o 
  -5   1   1      152.41      186.71     15.93 o 
  -4   1   1       55.14       64.55      3.03 o 
  -3   1   1        0.74        1.29      0.87 o 
  -2   1   1      117.60      113.22      4.44 o 
  -1   1   1     1197.85     1120.79     25.12 o 
   0   1   1      874.35      909.49     25.18 o 
   1   1   1       26.67       34.17      1.92 o 
   2   1   1       41.77       47.99      2.16 o 
   3   1   1       39.92       42.73      2.22 o 
   4   1   1       23.77       24.41      2.12 o 
   5   1   1        7.56        6.87     11.26 o 
  -5   2   1        0.01       -2.16      2.16 o 
  -4   2   1        0.02        1.59      1.26 o 
  -3   2   1       97.85      103.54      4.03 o 
  -2   2   1     2917.51     2930.81     64.52 o 
  -1   2   1     5040.30     4961.87    107.66 o 
   0   2   1     1016.27      906.00     19.60 o 
   1   2   1     6233.53     6600.97    142.81 o 
   2   2   1        4.61        4.82      1.14 o 
   3   2   1       53.31       55.08      2.96 o 
   4   2   1        1.57        2.48      1.23 o 
   5   2   1        3.31        2.58      2.49 o 
  -5   3   1       21.25       38.98      5.37 o 
  -4   3   1      234.77      247.74      6.95 o 
  -3   3   1       10.32        8.31      1.95 o 
  -2   3   1      780.33      784.43     16.42 o 
  -1   3   1      481.47      430.12      9.90 o 
   0   3   1      663.98      623.21     13.95 o 
   1   3   1      712.98      670.70     15.59 o 
   2   3   1      166.67      138.65      4.47 o 
   3   3   1       30.61       29.84      2.39 o 
   4   3   1        5.94        5.49      1.48 o 
   5   3   1        0.01        2.40      2.63 o 
  -5   4   1        6.00        4.82      2.91 o 
  -4   4   1       16.57       18.81      3.16 o 
  -3   4   1       62.12       65.89      3.96 o 
  -2   4   1      122.68      132.39      4.52 o 
  -1   4   1      127.40      153.67      4.35 o 
   0   4   1       12.51       13.74      1.23 o 
   1   4   1      334.61      356.64      6.54 o 
   2   4   1      391.94      399.63     10.38 o 
   3   4   1       60.65       61.79      5.46 o 
   4   4   1       67.18       62.29      3.19 o 
   5   4   1        5.79        7.22      2.62 o 
  -5   5   1        0.44        3.38      2.73 o 
  -4   5   1       43.24       43.64      3.41 o 
  -3   5   1       71.44       76.41      3.74 o 
  -2   5   1      163.16      177.06      7.33 o 
  -1   5   1       40.14       42.61      3.52 o 
   0   5   1      119.52      130.49      3.40 o 
   1   5   1       18.16       17.52      1.23 o 
   2   5   1      239.31      228.85      5.79 o 
   3   5   1       65.29       64.30      2.98 o 
   4   5   1       19.79       17.52      2.27 o 
   5   5   1        6.09        8.11      2.80 o 
  -5   6   1        1.36        3.90      2.34 o 
  -4   6   1        1.00        2.03      1.92 o 
  -3   6   1      236.06      205.57      9.04 o 
  -2   6   1       30.50       36.05      3.50 o 
  -1   6   1       25.09       30.11      2.45 o 
   0   6   1      718.11      706.81     19.79 o 
   1   6   1       74.26       68.72      3.54 o 
   2   6   1        4.19        4.60      1.39 o 
   3   6   1       77.90       73.68      4.71 o 
   4   6   1       10.06        7.41      1.98 o 
   5   6   1       17.29       13.30      4.27 o 
  -4   7   1       14.87       14.03      2.43 o 
  -3   7   1       16.79       18.08      3.16 o 
  -2   7   1       39.73       42.98      4.09 o 
  -1   7   1       65.42       75.47      2.77 o 
   0   7   1      202.02      210.16      5.19 o 
   1   7   1        6.18        7.52      1.19 o 
   2   7   1       37.91       38.19      2.88 o 
   3   7   1      164.33      159.30      6.01 o 
   4   7   1       13.99       14.16      2.35 o 
  -4   8   1        7.85        4.36      1.99 o 
  -3   8   1        2.77        1.84      1.67 o 
  -2   8   1        6.06        5.99      1.90 o 
  -1   8   1       52.83       50.41      3.36 o 
   0   8   1        5.23        7.42      1.31 o 
   1   8   1        0.87        0.90      1.76 o 
   2   8   1      581.58      561.68     14.55 o 
   3   8   1        3.19        1.90      2.53 o 
   4   8   1        0.16        1.78      2.95 o 
  -4   9   1        0.14        0.94      1.93 o 
  -3   9   1       20.62       19.07      2.74 o 
  -2   9   1       82.58       91.33      4.55 o 
  -1   9   1      152.02      147.42      6.16 o 
   0   9   1        0.12        0.88      1.07 o 
   1   9   1        2.68        3.46      3.21 o 
   2   9   1       41.15       49.25      3.64 o 
   3   9   1        0.01        0.27      1.65 o 
   4   9   1       24.43       19.02      3.61 o 
  -3  10   1       49.91       48.53      4.13 o 
  -2  10   1        0.54       -1.24      1.80 o 
  -1  10   1      204.38      198.89     14.77 o 
   0  10   1       21.13       23.51      2.28 o 
   1  10   1        7.55        5.01      2.12 o 
   2  10   1        6.10        5.48      3.01 o 
   3  10   1        8.31        9.46      4.23 o 
  -3  11   1        1.30        1.02      2.15 o 
  -2  11   1       40.46       54.96      7.08 o 
  -1  11   1       78.07       78.91      5.14 o 
   0  11   1       66.06       65.46      3.38 o 
   1  11   1       10.55       12.20      2.39 o 
   2  11   1       19.81       22.46      3.27 o 
   3  11   1        0.24        2.17      3.50 o 
  -2  12   1        0.07       -0.68      1.86 o 
  -1  12   1        0.41        1.57      1.96 o 
   0  12   1        0.83        6.56      3.05 o 
   1  12   1        0.29        0.00      1.90 o 
   2  12   1        0.93       -0.13      1.97 o 
  -5   0   2       44.30       61.66      8.35 o 
  -4   0   2        0.76        2.54      2.74 o 
  -3   0   2      123.38      118.64      5.02 o 
  -2   0   2      440.41      425.88     14.53 o 
  -1   0   2     2291.65     2353.67     59.90 o 
   0   0   2      236.83      223.74      9.13 o 
   1   0   2     3123.29     2831.94     74.53 o 
   2   0   2      348.66      303.45      9.44 o 
   3   0   2      397.95      372.35     11.95 o 
   4   0   2       95.68       84.55      7.20 o 
   5   0   2       23.54       19.78      5.26 o 
  -5   1   2        5.05        8.95      3.38 o 
  -4   1   2        0.21       -0.09      1.71 o 
  -3   1   2      137.47      123.50      5.60 o 
  -2   1   2      167.79      169.85      4.90 o 
  -1   1   2      570.38      486.76     10.95 o 
   0   1   2     1882.28     1880.23     72.90 o 
   1   1   2       34.08       28.14      1.18 o 
   2   1   2       34.96       35.33      1.91 o 
   3   1   2      184.24      178.12      7.85 o 
   4   1   2        0.21        0.82      0.98 o 
   5   1   2       18.48       27.67      3.34 o 
  -5   2   2       45.32       56.52      5.86 o 
  -4   2   2       83.40       85.08      5.46 o 
  -3   2   2        0.29       -0.27      0.94 o 
  -2   2   2      777.42      779.84     15.13 o 
  -1   2   2      741.47      683.55     15.19 o 
   0   2   2     1516.28     1474.42     39.87 o 
   1   2   2    20970.29    23087.35    417.08 o 
   2   2   2       35.01       44.86      1.87 o 
   3   2   2      324.79      314.95      8.74 o 
   4   2   2        0.16        0.21      1.01 o 
   5   2   2        0.33       -0.49      1.95 o 
  -5   3   2        0.89       -0.16      2.94 o 
  -4   3   2       46.31       56.98      5.03 o 
  -3   3   2      162.48      173.98      5.70 o 
  -2   3   2     1097.55     1153.02     21.93 o 
  -1   3   2        0.45        0.26      0.67 o 
   0   3   2     1299.75     1210.42     26.25 o 
   1   3   2      215.09      216.85      4.91 o 
   2   3   2       20.34       24.83      1.60 o 
   3   3   2       30.14       32.61      2.07 o 
   4   3   2       19.29       19.81      1.76 o 
   5   3   2        2.97        4.21      3.03 o 
  -5   4   2        7.36        7.66      3.23 o 
  -4   4   2       55.40       57.07      5.15 o 
  -3   4   2       52.46       59.87      3.31 o 
  -2   4   2        2.51        1.28      0.67 o 
  -1   4   2      403.14      368.90      8.93 o 
   0   4   2        0.00       -0.35      0.68 o 
   1   4   2       38.93       42.71      1.83 o 
   2   4   2       98.94      106.99      3.36 o 
   3   4   2        7.72        7.89      1.38 o 
   4   4   2        4.24        3.51      1.36 o 
   5   4   2        0.71       -0.75      2.21 o 
  -5   5   2        9.93        6.78      3.13 o 
  -4   5   2       13.76       11.11      2.90 o 
  -3   5   2        2.37        3.65      1.43 o 
  -2   5   2        8.40        9.13      1.28 o 
  -1   5   2       56.99       62.26      2.59 o 
   0   5   2      512.66      523.85     12.45 o 
   1   5   2      634.05      651.79     18.64 o 
   2   5   2       83.99       90.90      3.15 o 
   3   5   2       12.15       11.00      1.60 o 
   4   5   2        1.17        0.43      1.39 o 
   5   5   2       18.11       15.65      3.26 o 
  -5   6   2        2.17        1.59      4.91 o 
  -4   6   2        1.03        2.09      2.31 o 
  -3   6   2       15.74       14.83      3.03 o 
  -2   6   2       35.08       34.36      3.57 o 
  -1   6   2      165.08      159.59      4.95 o 
   0   6   2      703.81      689.42     16.21 o 
   1   6   2     1252.33     1205.70     33.53 o 
   2   6   2       67.51       69.99      2.91 o 
   3   6   2       74.30       77.70      3.39 o 
   4   6   2        0.38        0.54      1.74 o 
   5   6   2        0.10        3.24      2.48 o 
  -4   7   2        6.56        4.26      4.62 o 
  -3   7   2       46.42       45.77      4.71 o 
  -2   7   2      659.50      656.26     21.34 o 
  -1   7   2        0.97        0.14      1.09 o 
   0   7   2      181.46      161.74      4.32 o 
   1   7   2       39.93       46.83      2.25 o 
   2   7   2        0.74        3.04      1.43 o 
   3   7   2      296.53      304.11      7.91 o 
   4   7   2        0.58        2.06      1.81 o 
  -4   8   2       33.72       27.84      4.37 o 
  -3   8   2      132.07      164.25     11.97 o 
  -2   8   2      639.45      628.01     24.62 o 
  -1   8   2        8.98        9.67      1.48 o 
   0   8   2        0.28       -0.89      0.89 o 
   1   8   2        2.38        5.85      1.66 o 
   2   8   2       51.67       61.13      3.77 o 
   3   8   2       14.31       12.02      2.32 o 
   4   8   2       21.37       20.24      6.94 o 
  -4   9   2        2.58        3.16      2.99 o 
  -3   9   2       56.81       64.47      7.65 o 
  -2   9   2        0.02        0.43      1.59 o 
  -1   9   2        0.00       -1.77      1.83 o 
   0   9   2       71.36       71.03      3.33 o 
   1   9   2       35.76       37.39      3.07 o 
   2   9   2        1.20        1.31      1.65 o 
   3   9   2       12.12       15.77      3.16 o 
   4   9   2       10.38       18.30      3.72 o 
  -3  10   2        0.01        2.08      1.95 o 
  -2  10   2        2.13        4.28      1.87 o 
  -1  10   2       60.19       71.57      4.91 o 
   0  10   2        0.01        0.48      1.25 o 
   1  10   2       56.98       49.73      3.62 o 
   2  10   2       15.18       17.24      2.71 o 
   3  10   2        0.24       -0.05      2.25 o 
  -3  11   2        2.19        0.07      3.13 o 
  -2  11   2        4.17        5.78      2.17 o 
  -1  11   2        1.11        2.17      1.81 o 
   0  11   2        5.11        6.58      2.01 o 
   1  11   2       33.65       41.93      3.60 o 
   2  11   2        2.51        3.78      1.99 o 
   3  11   2        0.03       -2.13      2.13 o 
  -2  12   2        4.50        5.44      2.35 o 
  -1  12   2       25.34       26.81      3.59 o 
   0  12   2       14.25       11.76      3.55 o 
   1  12   2       10.13       11.43      2.52 o 
   2  12   2        0.16        2.37      2.58 o 
  -5   1   3        7.33        3.52      3.64 o 
  -4   1   3       75.47       78.69      5.85 o 
  -3   1   3        0.20        0.17      0.72 o 
  -2   1   3      717.90      724.25     14.14 o 
  -1   1   3        1.39       -0.18      0.47 o 
   0   1   3     7292.67     7610.47    135.46 o 
   1   1   3       67.24       67.15      2.14 o 
   2   1   3      891.72      805.10     14.87 o 
   3   1   3      177.89      160.42      3.38 o 
   4   1   3       53.29       50.09      3.02 o 
   5   1   3       26.56       28.39      2.90 o 
  -5   2   3       24.38       27.93      4.65 o 
  -4   2   3        0.09       -1.64      1.68 o 
  -3   2   3      100.21       91.41      3.70 o 
  -2   2   3       46.62       46.01      1.81 o 
  -1   2   3      314.69      292.18      7.81 o 
   0   2   3     2502.48     2467.61     68.69 o 
   1   2   3     7584.43     7933.86    144.04 o 
   2   2   3      627.31      552.52     11.18 o 
   3   2   3      530.78      536.17     11.35 o 
   4   2   3       38.47       32.88      2.22 o 
   5   2   3       13.46       17.37      2.82 o 
  -5   3   3        0.47        1.14      2.80 o 
  -4   3   3       28.57       28.51      3.13 o 
  -3   3   3      139.47      143.57      5.01 o 
  -2   3   3      231.10      271.31      6.05 o 
  -1   3   3        1.33        1.11      0.70 o 
   0   3   3      129.73      130.54      8.88 o 
   1   3   3      146.16      129.06      3.30 o 
   2   3   3      115.71      113.80      3.33 o 
   3   3   3       32.45       38.83      2.26 o 
   4   3   3        1.61        1.55      1.10 o 
   5   3   3        9.77        9.88      2.68 o 
  -5   4   3        7.60        2.94      3.04 o 
  -4   4   3        0.00       -1.81      1.81 o 
  -3   4   3       35.38       40.43      2.81 o 
  -2   4   3        7.66       11.05      1.32 o 
  -1   4   3       15.20       20.20      1.53 o 
   0   4   3      244.22      277.46     16.22 o 
   1   4   3       62.27       62.83      3.57 o 
   2   4   3        8.55        7.85      1.16 o 
   3   4   3        5.79        4.57      1.23 o 
   4   4   3       38.85       42.41      2.76 o 
   5   4   3        9.11        6.52      2.19 o 
  -5   5   3        5.71        3.90      3.05 o 
  -4   5   3       38.01       34.48      4.26 o 
  -3   5   3      171.81      191.26     11.79 o 
  -2   5   3       10.21       10.96      1.38 o 
  -1   5   3      216.18      230.08      6.31 o 
   0   5   3      365.98      378.18      9.45 o 
   1   5   3      113.98      139.95      3.19 o 
   2   5   3        0.19        0.42      1.19 o 
   3   5   3       26.13       28.86      2.82 o 
   4   5   3      171.75      184.57      6.52 o 
   5   5   3        0.09        0.26      1.94 o 
  -5   6   3        2.83        0.56      3.03 o 
  -4   6   3       17.17       13.56      3.22 o 
  -3   6   3        0.15        0.53      1.84 o 
  -2   6   3      188.50      206.78      6.15 o 
  -1   6   3      149.30      149.65      4.76 o 
   0   6   3      311.63      331.44     13.14 o 
   1   6   3        4.31        3.34      0.90 o 
   2   6   3        4.03        5.32      1.22 o 
   3   6   3      224.81      240.74      6.54 o 
   4   6   3        0.37        3.53      1.84 o 
   5   6   3       19.00       21.35      3.03 o 
  -4   7   3       12.41        8.24      3.03 o 
  -3   7   3        6.59        3.19      2.36 o 
  -2   7   3       51.86       58.78      4.78 o 
  -1   7   3        6.81        7.13      2.35 o 
   0   7   3       58.33       55.25      2.98 o 
   1   7   3      277.76      281.01      6.49 o 
   2   7   3       17.49       22.25      2.44 o 
   3   7   3      194.38      213.30      6.20 o 
   4   7   3        5.27        5.36      2.11 o 
  -4   8   3        6.35        4.18      2.79 o 
  -3   8   3       40.76       45.28      4.85 o 
  -2   8   3      129.22      112.25      6.50 o 
  -1   8   3       56.65       62.24      5.88 o 
   0   8   3       90.01       95.53      3.33 o 
   1   8   3       10.22       12.64      1.97 o 
   2   8   3       58.21       59.78      3.75 o 
   3   8   3       23.78       30.13      3.85 o 
   4   8   3        3.93        5.28      2.42 o 
  -4   9   3       16.28       18.44      3.91 o 
  -3   9   3        9.80       11.87      3.38 o 
  -2   9   3       10.88       11.97      3.22 o 
  -1   9   3      200.52      201.45      6.93 o 
   0   9   3       50.93       54.29      2.76 o 
   1   9   3       41.28       43.30      3.25 o 
   2   9   3       63.00       61.88      4.01 o 
   3   9   3        3.11        1.57      2.32 o 
   4   9   3        0.27        3.58      2.83 o 
  -3  10   3       62.41       65.08      6.01 o 
  -2  10   3       11.76       13.62      2.42 o 
  -1  10   3        1.02        1.13      1.76 o 
   0  10   3        0.61        0.93      1.27 o 
   1  10   3       38.43       31.54      3.08 o 
   2  10   3        4.19        4.20      1.90 o 
   3  10   3       18.70       24.26      3.84 o 
  -2  11   3        1.18        0.62      1.87 o 
  -1  11   3        3.89        3.64      1.94 o 
   0  11   3       47.38       41.67      3.46 o 
   1  11   3        5.33        4.84      2.00 o 
   2  11   3        9.85       14.54      3.18 o 
  -2  12   3        1.63        1.80      2.15 o 
  -1  12   3       22.84       16.99      5.06 o 
   0  12   3       14.39       13.03      2.61 o 
   1  12   3        0.56        1.12      1.96 o 
   2  12   3        5.84        9.87      3.12 o 
  -5   0   4      182.46      197.63     14.26 o 
  -4   0   4       56.26       64.40      7.70 o 
  -3   0   4      464.76      396.91     30.14 o 
  -2   0   4        2.15        3.30      0.77 o 
  -1   0   4       17.23       23.27      1.67 o 
   0   0   4     2510.27     2235.06     56.60 o 
   1   0   4    21995.86    23715.91    774.55 o 
   2   0   4      570.33      492.38     11.20 o 
   3   0   4      135.81      114.95      3.83 o 
   4   0   4      557.14      550.98     17.54 o 
   5   0   4        5.56       10.11      4.10 o 
  -5   1   4      104.55      117.83      9.87 o 
  -4   1   4       42.99       45.54      4.78 o 
  -3   1   4       35.99       36.54      1.92 o 
  -2   1   4     1146.66     1247.83     23.69 o 
  -1   1   4     1818.56     1679.16     41.94 o 
   0   1   4       49.81       43.68      1.18 o 
   1   1   4    10739.16    11002.40    225.92 o 
   2   1   4       76.03       67.13      2.41 o 
   3   1   4        5.73        4.95      0.80 o 
   4   1   4       36.96       40.09      2.66 o 
   5   1   4        0.01       -1.63      1.84 o 
  -5   2   4      129.77      151.86      8.64 o 
  -4   2   4        1.28        1.39      2.08 o 
  -3   2   4       70.42       63.08      3.03 o 
  -2   2   4       22.45       27.73      1.48 o 
  -1   2   4      704.92      672.92     15.16 o 
   0   2   4      308.10      300.21      5.35 o 
   1   2   4      825.64      710.79     13.67 o 
   2   2   4      348.28      349.68      7.51 o 
   3   2   4      306.59      318.67      7.38 o 
   4   2   4        5.65        8.34      1.38 o 
   5   2   4       14.99       16.72      3.69 o 
  -5   3   4        0.07       -1.25      2.73 o 
  -4   3   4       10.44        8.51      2.79 o 
  -3   3   4      289.32      288.38      6.76 o 
  -2   3   4     1104.40     1142.11     25.54 o 
  -1   3   4      325.52      323.75      7.94 o 
   0   3   4       15.49       14.14      1.20 o 
   1   3   4      117.26       98.45      6.19 o 
   2   3   4      337.34      361.93      7.89 o 
   3   3   4       42.09       39.44      2.24 o 
   4   3   4        3.42        4.46      1.82 o 
   5   3   4       17.32       12.18      2.71 o 
  -5   4   4       20.54       23.05      9.13 o 
  -4   4   4       22.01       21.83      3.58 o 
  -3   4   4       14.84       13.54      1.86 o 
  -2   4   4       97.73       93.04      3.44 o 
  -1   4   4     3747.71     3750.52     79.81 o 
   0   4   4      814.20      815.68     22.82 o 
   1   4   4      490.86      460.24      9.55 o 
   2   4   4     1706.18     1810.21     34.22 o 
   3   4   4       13.06       15.62      1.68 o 
   4   4   4       28.45       30.43      2.88 o 
   5   4   4        1.85        2.00      1.85 o 
  -5   5   4       33.00       30.03      5.21 o 
  -4   5   4        0.01       -0.59      2.09 o 
  -3   5   4      220.66      243.89     10.05 o 
  -2   5   4        2.31        3.66      1.26 o 
  -1   5   4      742.64      756.70     17.48 o 
   0   5   4       12.18       13.93      1.47 o 
   1   5   4       62.69       72.38      2.60 o 
   2   5   4      140.29      146.75      4.28 o 
   3   5   4        4.25        4.57      1.33 o 
   4   5   4      170.73      171.53      6.52 o 
   5   5   4        0.01        1.87      2.06 o 
  -5   6   4        5.57        1.20      3.05 o 
  -4   6   4       12.86       17.16      3.42 o 
  -3   6   4       20.80       24.31      3.49 o 
  -2   6   4        1.69        1.32      1.10 o 
  -1   6   4        9.71       13.58      2.96 o 
   0   6   4       12.68       18.50      1.79 o 
   1   6   4       34.82       40.33      2.38 o 
   2   6   4        6.99        7.64      1.73 o 
   3   6   4       98.39      108.27      6.45 o 
   4   6   4       64.22       62.32      4.16 o 
   5   6   4       13.24       17.09      2.93 o 
  -4   7   4        4.05       -0.53      2.23 o 
  -3   7   4        0.87        0.02      2.11 o 
  -2   7   4       50.33       43.41      7.73 o 
  -1   7   4       92.04      100.06      8.70 o 
   0   7   4      395.84      414.18     14.98 o 
   1   7   4       12.66       11.81      1.64 o 
   2   7   4        2.53        1.71      1.20 o 
   3   7   4       68.26       80.01      4.47 o 
   4   7   4        0.86        0.91      1.90 o 
  -4   8   4       19.89       16.48      3.66 o 
  -3   8   4       12.76       13.09      3.38 o 
  -2   8   4      134.22      127.43      7.00 o 
  -1   8   4       29.40       30.12      2.55 o 
   0   8   4        4.82        6.15      1.52 o 
   1   8   4        3.99       11.13      1.93 o 
   2   8   4        3.02        7.56      3.51 o 
   3   8   4       73.77       78.03      4.61 o 
   4   8   4        4.85        2.04      2.14 o 
  -4   9   4        0.26       -2.35      2.61 o 
  -3   9   4        9.22       12.95      8.89 o 
  -2   9   4       85.15       91.29      6.27 o 
  -1   9   4      352.88      360.82     13.62 o 
   0   9   4        7.35        7.10      1.42 o 
   1   9   4      277.04      283.15     10.37 o 
   2   9   4       12.66       12.26      2.94 o 
   3   9   4        0.88       -1.47      2.08 o 
   4   9   4        0.02        2.83      2.79 o 
  -3  10   4        3.21        5.64      6.76 o 
  -2  10   4        0.08        1.03      2.47 o 
  -1  10   4       95.98      100.58      8.81 o 
   0  10   4       75.63       73.37      3.29 o 
   1  10   4        1.01        1.97      1.71 o 
   2  10   4       25.32       27.82      3.92 o 
   3  10   4        0.10        0.88      2.24 o 
  -2  11   4        0.19        0.58      1.82 o 
  -1  11   4        1.55        0.82      1.84 o 
   0  11   4       11.69        6.22      2.05 o 
   1  11   4       17.69       16.96      2.66 o 
   2  11   4        0.18        1.43      2.33 o 
  -1  12   4       27.74       30.31      4.68 o 
   0  12   4        3.57        6.18      2.09 o 
   1  12   4       13.10       11.24      3.11 o 
  -5   1   5       35.37       43.53      5.74 o 
  -4   1   5        4.99        6.47      4.73 o 
  -3   1   5       25.04       33.11      3.55 o 
  -2   1   5      230.99      223.51      9.63 o 
  -1   1   5     1150.17     1129.40     19.00 o 
   0   1   5     3166.93     2930.81     47.07 o 
   1   1   5     6131.30     5772.72    113.54 o 
   2   1   5       21.91       23.24      1.11 o 
   3   1   5      201.02      202.01      4.58 o 
   4   1   5        4.01        1.08      1.24 o 
   5   1   5        1.69        2.34      2.50 o 
  -5   2   5        8.90       11.39      3.61 o 
  -4   2   5       54.91       60.52      5.42 o 
  -3   2   5      413.63      415.64     10.89 o 
  -2   2   5     1574.94     1567.77     30.25 o 
  -1   2   5       70.32       64.76      2.08 o 
   0   2   5      646.31      676.46     11.39 o 
   1   2   5        3.09        3.17      0.64 o 
   2   2   5      696.76      642.79     11.50 o 
   3   2   5       44.51       41.76      2.21 o 
   4   2   5       23.34       23.46      2.13 o 
   5   2   5       10.07        9.96      2.47 o 
  -5   3   5       11.11       11.31      3.66 o 
  -4   3   5        1.62        3.15      2.42 o 
  -3   3   5        0.79        0.26      1.10 o 
  -2   3   5        9.63       10.48      1.41 o 
  -1   3   5     1717.22     1702.60     36.90 o 
   0   3   5     1336.77     1360.22     25.49 o 
   1   3   5     1661.19     1543.85     25.27 o 
   2   3   5      739.97      766.14     15.21 o 
   3   3   5       78.56       72.12      2.83 o 
   4   3   5       19.82       18.67      2.36 o 
   5   3   5        8.48        9.14      2.66 o 
  -5   4   5       34.13       33.51      5.02 o 
  -4   4   5       16.40       17.61      3.99 o 
  -3   4   5        4.82        2.59      1.79 o 
  -2   4   5      117.10      116.39      4.04 o 
  -1   4   5        3.27        4.13      1.06 o 
   0   4   5      164.15      188.11      5.28 o 
   1   4   5      716.00      680.40     13.54 o 
   2   4   5      613.09      612.42     12.63 o 
   3   4   5       86.32       90.84      3.33 o 
   4   4   5       87.50       92.11      4.32 o 
   5   4   5        1.93       -0.85      2.27 o 
  -5   5   5        0.44        0.31      2.92 o 
  -4   5   5        0.64        1.04      2.08 o 
  -3   5   5        7.41        5.59      2.15 o 
  -2   5   5        4.07        2.85      1.38 o 
  -1   5   5      101.97      104.60      3.74 o 
   0   5   5       39.87       37.98      2.23 o 
   1   5   5       38.09       44.47      2.12 o 
   2   5   5       64.48       56.13      3.22 o 
   3   5   5        1.83        1.24      1.41 o 
   4   5   5       28.62       33.89      3.78 o 
   5   5   5        0.14        0.73      2.07 o 
  -4   6   5        0.16        4.63      2.59 o 
  -3   6   5       49.82       54.99      4.91 o 
  -2   6   5      176.36      182.11      5.84 o 
  -1   6   5      239.48      250.07      7.10 o 
   0   6   5       40.37       43.41      2.53 o 
   1   6   5        5.36        9.05      1.46 o 
   2   6   5        6.26        8.10      1.48 o 
   3   6   5        1.89        3.06      1.83 o 
   4   6   5        0.69       -0.36      1.80 o 
  -4   7   5        1.05       -1.38      2.13 o 
  -3   7   5        0.66        0.65      2.81 o 
  -2   7   5       14.25       21.76      3.32 o 
  -1   7   5       21.85       24.52      2.28 o 
   0   7   5       92.33      105.41      4.16 o 
   1   7   5       14.57       11.51      1.75 o 
   2   7   5      186.93      186.79      5.41 o 
   3   7   5       91.33      104.60      4.84 o 
   4   7   5        8.00        9.51      2.41 o 
  -4   8   5        0.15       -0.12      2.68 o 
  -3   8   5       24.51       23.49      3.92 o 
  -2   8   5       13.07       17.21      3.30 o 
  -1   8   5       12.29       18.65      2.21 o 
   0   8   5       78.79       81.41      9.85 o 
   1   8   5       50.89       55.04      3.39 o 
   2   8   5       54.44       45.78      4.62 o 
   3   8   5      110.07      129.21      5.55 o 
   4   8   5        7.46       12.01      2.70 o 
  -3   9   5      107.28       62.24      8.41 o 
  -2   9   5       43.40       44.81      9.00 o 
  -1   9   5      101.38      111.22      4.79 o 
   0   9   5        0.01       -1.36      1.36 o 
   1   9   5        5.86        8.01      1.89 o 
   2   9   5      105.67      111.49      9.89 o 
   3   9   5       10.78        8.88      2.93 o 
  -3  10   5      105.96       68.66      9.57 o 
  -2  10   5        9.75       10.99      3.19 o 
  -1  10   5      274.64      253.40     24.08 o 
   0  10   5        6.27        4.83      1.50 o 
   1  10   5       87.68       80.20      4.27 o 
   2  10   5        3.99        4.02      2.92 o 
   3  10   5        5.38        4.37      5.28 o 
  -2  11   5        2.54        1.12      2.15 o 
  -1  11   5       26.77       40.33      8.63 o 
   0  11   5      116.77      105.13      6.07 o 
   1  11   5        3.10        1.98      2.24 o 
   2  11   5       12.59       14.85      3.34 o 
  -1  12   5        1.92        3.10      2.10 o 
   0  12   5        0.88        0.47      1.95 o 
   1  12   5        0.00        3.20      2.48 o 
  -5   0   6        5.52        7.45      5.22 o 
  -4   0   6     1248.01     1379.12     59.50 o 
  -3   0   6        0.73        0.93      1.97 o 
  -2   0   6     1367.55     1212.44     32.44 o 
  -1   0   6      200.31      178.84      5.89 o 
   0   0   6     1277.01     1163.14     24.52 o 
   1   0   6       81.81       77.29      3.09 o 
   2   0   6       54.32       54.00      2.19 o 
   3   0   6       40.06       37.35      2.18 o 
   4   0   6      267.41      286.95     18.53 o 
   5   0   6       34.68       25.59      5.24 o 
  -5   1   6       31.35       41.15      5.56 o 
  -4   1   6       43.12       50.89      5.36 o 
  -3   1   6        1.95        1.18      1.12 o 
  -2   1   6        0.83        0.20      0.76 o 
  -1   1   6      747.07      686.04     13.21 o 
   0   1   6        0.21        1.25      0.45 o 
   1   1   6      260.90      251.36      5.24 o 
   2   1   6        2.07        1.61      0.56 o 
   3   1   6        0.63       -0.17      0.74 o 
   4   1   6        7.29        5.26      1.78 o 
   5   1   6        0.97        3.24      2.50 o 
  -5   2   6       66.28       68.39      7.91 o 
  -4   2   6       61.42       69.44      5.77 o 
  -3   2   6       28.76       32.95      2.56 o 
  -2   2   6       54.00       57.35      2.67 o 
  -1   2   6      284.86      263.93      5.77 o 
   0   2   6     1238.41     1173.13     19.36 o 
   1   2   6       84.84       74.61      2.16 o 
   2   2   6     1874.30     1786.96     29.22 o 
   3   2   6       61.22       55.03      2.75 o 
   4   2   6       18.33       19.30      2.03 o 
   5   2   6        3.62        6.35      2.82 o 
  -5   3   6        0.23        5.09      3.50 o 
  -4   3   6       60.69       72.67      8.35 o 
  -3   3   6       52.73       56.88      3.17 o 
  -2   3   6       90.83       87.91      3.41 o 
  -1   3   6     2649.61     2657.18     56.93 o 
   0   3   6     2013.97     1994.71     32.51 o 
   1   3   6       44.68       44.79      1.46 o 
   2   3   6      790.36      723.93     14.45 o 
   3   3   6        3.56        2.18      1.42 o 
   4   3   6        0.28        0.56      1.53 o 
   5   3   6       58.22       47.37      5.15 o 
  -5   4   6        8.72       15.16      4.14 o 
  -4   4   6       34.46       35.72      4.56 o 
  -3   4   6      247.31      245.13      7.34 o 
  -2   4   6       31.22       31.26      2.68 o 
  -1   4   6      277.73      287.78      7.62 o 
   0   4   6      123.33      136.23      3.59 o 
   1   4   6      121.07      128.34      3.53 o 
   2   4   6      814.58      777.64     15.59 o 
   3   4   6        0.99       -0.26      1.26 o 
   4   4   6       52.40       62.67      3.87 o 
   5   4   6        0.23       -0.64      2.21 o 
  -5   5   6        0.40        2.29      3.09 o 
  -4   5   6        0.21       -0.59      2.07 o 
  -3   5   6       33.70       34.63      4.04 o 
  -2   5   6       27.78       26.34      2.20 o 
  -1   5   6       28.88       36.49      2.29 o 
   0   5   6       30.16       31.32      2.46 o 
   1   5   6     1441.72     1527.09     48.51 o 
   2   5   6       62.56       62.44      2.67 o 
   3   5   6        7.94        9.41      1.90 o 
   4   5   6       11.55        8.76      2.45 o 
   5   5   6        0.09        0.81      2.11 o 
  -4   6   6       25.84       18.23      3.62 o 
  -3   6   6        0.07        2.09      1.98 o 
  -2   6   6        0.35        0.37      1.15 o 
  -1   6   6       13.65       15.86      2.56 o 
   0   6   6      183.02      188.83      7.10 o 
   1   6   6       39.96       33.71      2.70 o 
   2   6   6       88.14       95.02      6.21 o 
   3   6   6        7.31        8.60      2.07 o 
   4   6   6       34.97       47.71      3.91 o 
  -4   7   6       32.54       23.39      3.88 o 
  -3   7   6       40.55       34.84      4.34 o 
  -2   7   6       87.91      102.94      4.41 o 
  -1   7   6       28.19       28.05      2.41 o 
   0   7   6       76.60       83.49      3.67 o 
   1   7   6       38.48       37.76      3.50 o 
   2   7   6      189.77      208.64      6.91 o 
   3   7   6       15.94       20.34      2.80 o 
   4   7   6       13.82       15.90      2.73 o 
  -4   8   6        0.58       -0.90      2.46 o 
  -3   8   6        0.66        0.46      2.25 o 
  -2   8   6      341.52      387.61     20.23 o 
  -1   8   6      388.84      414.76     14.83 o 
   0   8   6       14.53       15.46      2.07 o 
   1   8   6       14.16       12.58      1.99 o 
   2   8   6       58.12       50.76     13.92 o 
   3   8   6       28.94       35.52      3.52 o 
   4   8   6        0.00       -0.44      2.22 o 
  -3   9   6        1.14        2.67      2.75 o 
  -2   9   6        4.87        7.56      2.79 o 
  -1   9   6       41.00       43.99      3.28 o 
   0   9   6       68.47       70.10      7.37 o 
   1   9   6        0.14        1.62      1.54 o 
   2   9   6       23.39       23.55      3.57 o 
   3   9   6        5.21        4.56      2.63 o 
  -3  10   6        6.40       10.12      3.66 o 
  -2  10   6       14.32       23.20      4.22 o 
  -1  10   6        3.32        4.53      2.20 o 
   0  10   6      185.87      196.40      6.94 o 
   1  10   6        3.94        3.46      2.40 o 
   2  10   6        0.94        2.02      2.42 o 
   3  10   6        0.89        0.42      3.34 o 
  -2  11   6        9.08       18.08      6.09 o 
  -1  11   6       15.14       23.61      4.39 o 
   0  11   6       78.45       68.70      4.34 o 
   1  11   6        0.21       -0.80      2.22 o 
   2  11   6        8.04        5.73      2.77 o 
  -1  12   6        0.35        2.40      2.10 o 
   0  12   6        0.02        0.85      2.52 o 
   1  12   6        0.37        3.05      2.76 o 
  -5   1   7        7.86        2.63      3.20 o 
  -4   1   7       20.29       27.00      4.22 o 
  -3   1   7        7.97       13.89      1.98 o 
  -2   1   7      443.55      410.16     10.17 o 
  -1   1   7      451.69      479.42      9.65 o 
   0   1   7      323.68      288.71      5.63 o 
   1   1   7     1541.02     1379.28     24.80 o 
   2   1   7      150.53      127.41      2.89 o 
   3   1   7       29.06       33.22      1.75 o 
   4   1   7       58.66       52.42      4.20 o 
   5   1   7        2.93        1.57      2.57 o 
  -5   2   7      147.82      151.54      8.97 o 
  -4   2   7      100.10      100.54      6.73 o 
  -3   2   7      269.64      264.31     13.68 o 
  -2   2   7      189.21      205.03      6.07 o 
  -1   2   7       21.30       25.88      1.62 o 
   0   2   7       41.23       51.84      1.59 o 
   1   2   7       45.96       38.99      1.62 o 
   2   2   7      284.94      284.76      5.47 o 
   3   2   7       29.48       23.62      2.54 o 
   4   2   7        8.80        6.59      1.75 o 
   5   2   7       24.64       19.25      3.72 o 
  -5   3   7        6.68        7.38      4.83 o 
  -4   3   7        0.52       -0.37      2.15 o 
  -3   3   7      153.87      146.32      5.22 o 
  -2   3   7      297.73      292.33      7.98 o 
  -1   3   7      175.07      179.31      5.20 o 
   0   3   7       91.79      111.92      3.30 o 
   1   3   7      153.34      135.57      3.42 o 
   2   3   7     1519.14     1497.66     28.42 o 
   3   3   7       32.15       31.39      2.54 o 
   4   3   7        0.01       -0.13      1.48 o 
   5   3   7       17.85       14.21      3.58 o 
  -5   4   7        4.83        0.79      3.64 o 
  -4   4   7        4.48        5.81      4.84 o 
  -3   4   7       40.28       45.23      3.04 o 
  -2   4   7       64.48       76.84      3.36 o 
  -1   4   7      553.77      592.14     14.04 o 
   0   4   7       78.32       93.60      2.83 o 
   1   4   7       11.76       13.94      1.64 o 
   2   4   7        9.79       10.69      1.66 o 
   3   4   7        0.17        1.07      1.39 o 
   4   4   7        0.16       -1.53      1.53 o 
   5   4   7        1.75        3.81      4.67 o 
  -5   5   7        5.27        7.07      3.56 o 
  -4   5   7        2.61        0.42      2.30 o 
  -3   5   7        7.23       10.94      6.14 o 
  -2   5   7      337.75      339.99     12.44 o 
  -1   5   7      111.43      129.53      4.46 o 
   0   5   7      443.70      422.13     11.65 o 
   1   5   7      189.93      213.46      6.81 o 
   2   5   7      144.06      138.88      5.00 o 
   3   5   7        0.00       -0.46      1.49 o 
   4   5   7      103.94      103.03      8.81 o 
   5   5   7       10.02        5.89      2.49 o 
  -4   6   7      140.77      150.29     11.70 o 
  -3   6   7       53.55       42.26      4.47 o 
  -2   6   7       27.34       26.24      2.38 o 
  -1   6   7       41.97       45.99      4.70 o 
   0   6   7       25.26       27.63      2.17 o 
   1   6   7       60.86       67.25      3.38 o 
   2   6   7      121.47      121.56      4.81 o 
   3   6   7      128.28      124.25      5.20 o 
   4   6   7      141.48      155.54      8.47 o 
  -4   7   7        9.24        7.86      2.90 o 
  -3   7   7        0.14       -1.54      1.84 o 
  -2   7   7       31.95       30.55      2.72 o 
  -1   7   7        9.72       13.46      1.89 o 
   0   7   7      105.82      106.69      7.23 o 
   1   7   7       81.83       80.88      3.68 o 
   2   7   7       15.26       17.05      2.44 o 
   3   7   7        0.82        2.24      3.40 o 
   4   7   7        6.74        9.76      2.52 o 
  -4   8   7        6.05        4.58      4.92 o 
  -3   8   7        5.87        4.04      2.73 o 
  -2   8   7      231.28      244.57     14.61 o 
  -1   8   7      117.52      122.04      4.90 o 
   0   8   7        4.78        5.62      2.60 o 
   1   8   7      124.39      116.59      5.96 o 
   2   8   7       34.38       32.59      4.97 o 
   3   8   7        5.52        7.82      2.30 o 
   4   8   7        3.36        3.53      2.49 o 
  -3   9   7        1.58        0.29      2.45 o 
  -2   9   7        1.35        4.57      2.57 o 
  -1   9   7       24.72       25.29      2.79 o 
   0   9   7       38.40       41.20      3.14 o 
   1   9   7       44.11       37.16      4.00 o 
   2   9   7        7.11        6.12      4.17 o 
   3   9   7        2.76        1.75      2.48 o 
  -3  10   7        3.57        3.01      3.11 o 
  -2  10   7        1.65        5.17      2.81 o 
  -1  10   7        1.23        1.86      1.70 o 
   0  10   7       34.73       30.82      3.01 o 
   1  10   7       16.57       16.58      3.97 o 
   2  10   7        5.86        4.32      2.71 o 
   3  10   7        7.42        5.19      2.94 o 
  -2  11   7       49.59       57.61      6.20 o 
  -1  11   7       15.72       16.12      3.61 o 
   0  11   7        3.82        5.46      2.75 o 
   1  11   7       18.47       21.84      5.96 o 
   2  11   7        6.41        8.42      3.14 o 
  -1  12   7        6.38        6.80      2.37 o 
   0  12   7       57.13       44.72      4.73 o 
   1  12   7       16.68       15.69      6.14 o 
  -5   0   8        8.09        6.36      4.87 o 
  -4   0   8      848.30      852.67     39.84 o 
  -3   0   8        0.17       -0.78      1.45 o 
  -2   0   8      247.37      264.92     15.66 o 
  -1   0   8       42.57       43.62      2.65 o 
   0   0   8       38.41       33.24      1.54 o 
   1   0   8        3.53        4.16      0.79 o 
   2   0   8       26.14       25.15      1.61 o 
   3   0   8       36.07       41.04      5.69 o 
   4   0   8        3.81        1.40      2.88 o 
   5   0   8       25.60       16.69      4.73 o 
  -5   1   8        3.51        1.96      3.27 o 
  -4   1   8      112.24      106.92      6.92 o 
  -3   1   8        6.92        9.58      1.83 o 
  -2   1   8       21.76       20.30      1.68 o 
  -1   1   8      291.84      297.53      6.49 o 
   0   1   8       24.97       28.60      1.65 o 
   1   1   8       38.75       43.06      1.70 o 
   2   1   8      903.67      874.01     14.82 o 
   3   1   8        0.00        0.24      1.07 o 
   4   1   8        7.49        2.39      2.52 o 
   5   1   8        1.91        5.20      2.71 o 
  -5   2   8        9.32        9.19      6.11 o 
  -4   2   8        7.95        4.84      2.68 o 
  -3   2   8      361.64      333.68      8.35 o 
  -2   2   8      354.05      423.81      9.21 o 
  -1   2   8      143.75      144.59      4.33 o 
   0   2   8       51.72       47.06      1.94 o 
   1   2   8      144.83      149.77      3.68 o 
   2   2   8        0.02        0.03      1.09 o 
   3   2   8       26.17       28.07      2.30 o 
   4   2   8        3.42        4.05      2.76 o 
   5   2   8       32.95       33.97      4.42 o 
  -5   3   8        3.03        7.68      4.10 o 
  -4   3   8       37.60       41.78      4.90 o 
  -3   3   8        0.23       -0.56      1.49 o 
  -2   3   8      269.64      290.59      8.08 o 
  -1   3   8      292.24      295.70      6.57 o 
   0   3   8      840.42      883.77     15.03 o 
   1   3   8        6.73        8.82      1.04 o 
   2   3   8      847.03      871.67     19.85 o 
   3   3   8       32.81       27.51      2.45 o 
   4   3   8        1.55       -1.29      1.48 o 
   5   3   8        3.73        3.86      4.50 o 
  -5   4   8        8.80       11.40      3.87 o 
  -4   4   8       14.10       13.65      3.65 o 
  -3   4   8       45.63       40.04      3.04 o 
  -2   4   8       16.74       17.31      1.95 o 
  -1   4   8       85.84       81.52      3.27 o 
   0   4   8       77.88       70.78      2.48 o 
   1   4   8       61.14       57.99      1.85 o 
   2   4   8       77.59       70.81      3.31 o 
   3   4   8      303.13      299.43      8.61 o 
   4   4   8        4.44        2.43      2.42 o 
   5   4   8       13.03       13.54      3.84 o 
  -4   5   8        0.21       -1.66      2.64 o 
  -3   5   8      129.75      139.00      5.32 o 
  -2   5   8       43.63       42.60      2.82 o 
  -1   5   8       17.41       19.24      1.94 o 
   0   5   8      931.89      951.72     21.78 o 
   1   5   8      414.85      404.61     15.42 o 
   2   5   8      121.28      120.50      5.46 o 
   3   5   8      250.36      258.07      9.53 o 
   4   5   8       16.06       19.97      2.81 o 
  -4   6   8        0.14       -0.95      2.35 o 
  -3   6   8       15.27        7.13      3.29 o 
  -2   6   8       93.44       90.44      4.11 o 
  -1   6   8      165.18      169.52      5.59 o 
   0   6   8       57.50       70.47      4.07 o 
   1   6   8        0.23       -1.13      1.19 o 
   2   6   8        0.09       -0.66      1.35 o 
   3   6   8       16.66       20.71      2.73 o 
   4   6   8       10.79       19.96      2.97 o 
  -4   7   8       33.59       31.64      4.58 o 
  -3   7   8        0.18        4.65      3.02 o 
  -2   7   8       68.37       64.60      7.36 o 
  -1   7   8       21.25       17.03      3.00 o 
   0   7   8       35.35       34.64      2.59 o 
   1   7   8       25.95       27.18      3.23 o 
   2   7   8       44.40       48.82      3.47 o 
   3   7   8      130.46      146.40      5.95 o 
   4   7   8       12.52       10.11      2.61 o 
  -4   8   8       10.72       10.12      3.53 o 
  -3   8   8        5.57        0.85      2.35 o 
  -2   8   8       44.06       44.44      4.65 o 
  -1   8   8       57.86       54.11      3.52 o 
   0   8   8       59.06       61.06      4.69 o 
   1   8   8       51.39       40.38      3.95 o 
   2   8   8       98.45       90.41     11.88 o 
   3   8   8        1.26        4.12      2.12 o 
   4   8   8        0.05       -2.22      2.22 o 
  -3   9   8        0.68       -0.73      2.41 o 
  -2   9   8       11.29       13.21      3.33 o 
  -1   9   8        3.14        6.35      1.94 o 
   0   9   8       17.76       17.95      3.71 o 
   1   9   8       10.10       10.52      2.77 o 
   2   9   8        0.56        1.35      2.26 o 
   3   9   8        2.49        0.15      3.31 o 
  -3  10   8       43.72       39.09     11.56 o 
  -2  10   8        6.43       10.16      3.43 o 
  -1  10   8       15.58       11.94      2.44 o 
   0  10   8      149.05      113.85     10.60 o 
   1  10   8       35.39       29.47      3.93 o 
   2  10   8        0.94        1.72      2.47 o 
   3  10   8        1.07        0.10      2.59 o 
  -2  11   8        0.06        2.24      3.32 o 
  -1  11   8        1.09       -0.14      2.52 o 
   0  11   8        8.00        8.44      5.93 o 
   1  11   8        0.10        2.43      2.60 o 
   2  11   8        2.84        5.83      2.94 o 
  -1  12   8        2.82        1.30      5.54 o 
   0  12   8        0.20        1.08      4.56 o 
   1  12   8        7.98        9.32      3.18 o 
  -5   1   9        7.01        9.13      3.85 o 
  -4   1   9       83.82       78.86     15.74 o 
  -3   1   9       12.17       14.15      3.48 o 
  -2   1   9      748.24      714.56     14.98 o 
  -1   1   9      205.12      199.77      4.16 o 
   0   1   9        0.02        0.08      0.49 o 
   1   1   9       39.08       44.71      1.82 o 
   2   1   9      641.32      626.93     10.08 o 
   3   1   9      101.63      100.33      3.40 o 
   4   1   9        1.26       -1.30      1.78 o 
   5   1   9       16.07       13.64      8.02 o 
  -5   2   9        1.16        7.81      4.06 o 
  -4   2   9        2.69        1.92      2.08 o 
  -3   2   9       48.73       54.26      3.09 o 
  -2   2   9       37.65       44.88      2.37 o 
  -1   2   9      262.56      287.65      6.47 o 
   0   2   9      467.57      456.56      8.21 o 
   1   2   9      385.93      354.48      7.37 o 
   2   2   9      336.15      312.97      6.75 o 
   3   2   9        4.53        4.64      1.41 o 
   4   2   9        5.71        5.60      3.72 o 
   5   2   9        1.83        4.47      2.88 o 
  -5   3   9        1.20        1.57      3.44 o 
  -4   3   9       37.76       36.45      4.78 o 
  -3   3   9        0.35       -0.76      1.28 o 
  -2   3   9        5.50        3.09      1.27 o 
  -1   3   9      336.46      320.48      7.14 o 
   0   3   9      268.38      264.75      5.25 o 
   1   3   9       32.27       32.55      1.71 o 
   2   3   9      721.21      711.33     16.53 o 
   3   3   9       16.82       15.18      2.04 o 
   4   3   9        2.24        2.24      1.68 o 
   5   3   9       11.17        8.56      4.01 o 
  -5   4   9        0.78       -0.07      3.05 o 
  -4   4   9       28.40       33.64      4.70 o 
  -3   4   9       81.65       80.22      4.03 o 
  -2   4   9      164.59      183.37      5.96 o 
  -1   4   9        2.47        3.34      1.10 o 
   0   4   9        7.52        7.45      0.92 o 
   1   4   9       22.37       24.04      1.84 o 
   2   4   9        2.26        1.08      1.29 o 
   3   4   9       16.92       15.61      2.24 o 
   4   4   9        4.67        3.57      1.92 o 
   5   4   9       39.34       32.20      7.75 o 
  -4   5   9       47.32       42.29      7.88 o 
  -3   5   9        2.11        2.77      1.64 o 
  -2   5   9        9.12        8.68      2.65 o 
  -1   5   9       33.33       32.70      3.75 o 
   0   5   9      335.64      317.56      7.30 o 
   1   5   9      211.27      213.23      7.09 o 
   2   5   9       33.67       34.86      2.76 o 
   3   5   9       67.29       76.06      5.40 o 
   4   5   9       20.36       17.75      2.74 o 
  -4   6   9       53.37       51.37     12.97 o 
  -3   6   9       27.90       31.22      8.11 o 
  -2   6   9       53.35       51.00      3.51 o 
  -1   6   9      651.42      643.17     15.73 o 
   0   6   9       17.56       16.78      1.88 o 
   1   6   9       78.73       80.63      3.78 o 
   2   6   9       98.76       84.13      6.77 o 
   3   6   9      237.02      234.64      8.87 o 
   4   6   9        0.15        4.70      2.24 o 
  -4   7   9        1.03        1.92      3.03 o 
  -3   7   9       33.01       25.03      7.63 o 
  -2   7   9       42.83       44.75      3.29 o 
  -1   7   9       29.35       32.43      2.77 o 
   0   7   9        1.39        1.43      1.55 o 
   1   7   9       58.72       52.72      6.99 o 
   2   7   9        0.97        0.57      2.17 o 
   3   7   9        3.62        8.66      2.21 o 
   4   7   9       11.32       11.58      2.81 o 
  -3   8   9       44.01       33.96      6.97 o 
  -2   8   9      181.09      201.11      8.20 o 
  -1   8   9        2.42        3.73      1.73 o 
   0   8   9        2.24        0.36      1.88 o 
   1   8   9        0.95        1.71      2.04 o 
   2   8   9       29.49       33.51      3.31 o 
   3   8   9        2.49        4.35      2.16 o 
  -3   9   9        0.72        0.29      2.56 o 
  -2   9   9       69.98       59.32     20.22 o 
  -1   9   9        1.81        2.19      1.84 o 
   0   9   9        0.16       -0.08      2.36 o 
   1   9   9        5.29        2.42      4.45 o 
   2   9   9        0.65       -1.93      2.05 o 
   3   9   9       27.85       29.92      5.93 o 
  -2  10   9       34.55       42.76      7.47 o 
  -1  10   9        1.22        0.23      1.81 o 
   0  10   9      199.45      139.53     11.79 o 
   1  10   9       21.72       20.71      3.56 o 
   2  10   9        0.07        2.73      2.76 o 
  -2  11   9       18.39       23.07      4.70 o 
  -1  11   9        4.55        1.48      4.93 o 
   0  11   9       27.21       16.36      4.10 o 
   1  11   9        2.80       -0.01      2.36 o 
   2  11   9        5.20        3.24      2.98 o 
   0  12   9        7.68       11.83      3.27 o 
  -5   0  10        1.71        5.16      4.73 o 
  -4   0  10      528.10      507.08     26.73 o 
  -3   0  10      428.05      413.35     16.46 o 
  -2   0  10        3.14        0.91      2.22 o 
  -1   0  10      293.56      373.90     11.39 o 
   0   0  10     2030.67     1931.31     40.66 o 
   1   0  10      386.85      355.34      8.54 o 
   2   0  10       11.66       14.87      5.59 o 
   3   0  10        4.94        4.10      2.92 o 
   4   0  10       17.90       20.04      4.87 o 
   5   0  10        7.92        4.55      4.04 o 
  -5   1  10        1.09        3.00      3.20 o 
  -4   1  10        0.08        1.25      2.71 o 
  -3   1  10      436.82      459.35     10.56 o 
  -2   1  10      236.43      225.02      5.77 o 
  -1   1  10     1353.74     1300.80     19.73 o 
   0   1  10       23.53       27.26      1.28 o 
   1   1  10      356.65      365.45      7.59 o 
   2   1  10        2.84        1.77      0.80 o 
   3   1  10       28.79       33.25      2.58 o 
   4   1  10        8.09        9.48      3.10 o 
   5   1  10       10.98        6.28      5.45 o 
  -5   2  10       23.68       22.53      6.60 o 
  -4   2  10       29.30       28.90      2.86 o 
  -3   2  10      249.85      226.21      7.33 o 
  -2   2  10        2.72        4.05      1.16 o 
  -1   2  10       97.61       93.85      3.04 o 
   0   2  10       53.42       55.61      1.81 o 
   1   2  10       22.27       23.73      1.52 o 
   2   2  10      106.20      116.85      3.37 o 
   3   2  10       92.54       79.84      3.83 o 
   4   2  10        1.35       -1.93      1.95 o 
   5   2  10        2.04        2.01      3.80 o 
  -5   3  10        0.14       -1.70      3.35 o 
  -4   3  10        0.16        1.31      2.50 o 
  -3   3  10        0.21       -0.75      1.71 o 
  -2   3  10       14.57       16.83      2.11 o 
  -1   3  10      226.83      227.27      5.53 o 
   0   3  10      247.00      251.56      5.11 o 
   1   3  10        6.90        6.08      1.05 o 
   2   3  10        9.44       10.52      2.83 o 
   3   3  10      134.81      126.57      4.83 o 
   4   3  10       26.44       27.91      2.93 o 
   5   3  10        9.71       10.94      3.68 o 
  -4   4  10        0.27        3.46      2.68 o 
  -3   4  10       15.31       17.12      2.33 o 
  -2   4  10        2.53        5.43      1.54 o 
  -1   4  10      155.93      161.59      5.26 o 
   0   4  10      162.75      168.54      3.87 o 
   1   4  10      134.67      136.67      3.82 o 
   2   4  10      158.00      156.66      8.05 o 
   3   4  10       17.47       21.34      2.50 o 
   4   4  10        3.83        1.71      2.23 o 
  -4   5  10       54.07       37.99      8.59 o 
  -3   5  10      103.99       95.60      4.54 o 
  -2   5  10      178.14      175.04      6.00 o 
  -1   5  10        6.28        7.11      1.43 o 
   0   5  10       61.60       57.32      2.84 o 
   1   5  10        1.16        2.29      1.87 o 
   2   5  10        0.20       -0.34      1.27 o 
   3   5  10      191.81      190.78      6.64 o 
   4   5  10       35.30       43.14      4.39 o 
  -4   6  10        6.71        5.30      3.09 o 
  -3   6  10       33.32       22.68      3.70 o 
  -2   6  10        2.30       -0.23      1.40 o 
  -1   6  10       41.33       42.02      2.90 o 
   0   6  10       76.62       78.57      3.55 o 
   1   6  10       13.44        8.86      1.85 o 
   2   6  10        2.59        0.68      1.46 o 
   3   6  10       14.70       14.34      2.45 o 
   4   6  10        0.10        1.71      2.04 o 
  -4   7  10       29.12       21.26      4.12 o 
  -3   7  10        2.82        2.79      2.47 o 
  -2   7  10       11.73       16.11      2.42 o 
  -1   7  10      280.31      315.97     11.70 o 
   0   7  10        0.42       -1.09      1.69 o 
   1   7  10       59.43       53.00      3.51 o 
   2   7  10       32.35       26.23      3.34 o 
   3   7  10        9.79        9.88      2.40 o 
   4   7  10       28.90       32.41      4.29 o 
  -3   8  10       20.22       16.88      3.66 o 
  -2   8  10       14.52       12.81      4.22 o 
  -1   8  10       67.30       62.28      4.00 o 
   0   8  10       40.19       41.33      3.98 o 
   1   8  10       22.08       20.73      3.76 o 
   2   8  10       51.37       46.64      6.30 o 
   3   8  10        2.16        5.23      2.37 o 
  -3   9  10       15.16       15.58      3.78 o 
  -2   9  10        4.48        5.25      5.17 o 
  -1   9  10       72.71       80.73      8.27 o 
   0   9  10        4.58        2.38      2.35 o 
   1   9  10       24.36       20.92      3.43 o 
   2   9  10        2.82       -0.12      2.36 o 
   3   9  10        0.37        0.87      2.14 o 
  -2  10  10        0.76        0.95      2.49 o 
  -1  10  10        0.05        0.35      2.38 o 
   0  10  10        4.89        4.48      3.22 o 
   1  10  10       99.30       93.92      6.80 o 
   2  10  10        4.60        0.35      2.46 o 
  -1  11  10        0.05        1.59      2.81 o 
   0  11  10        6.55        4.68      2.89 o 
   1  11  10       30.39       16.01      9.01 o 
  -5   1  11        0.74        0.28      2.89 o 
  -4   1  11      207.68      212.63     10.58 o 
  -3   1  11      290.96      306.73      7.87 o 
  -2   1  11       96.69       90.75      3.32 o 
  -1   1  11      273.36      274.16      4.95 o 
   0   1  11      141.80      161.79      3.28 o 
   1   1  11      686.24      685.08     11.99 o 
   2   1  11        0.08        0.69      1.69 o 
   3   1  11      105.20      103.75      4.26 o 
   4   1  11        2.71        0.78      2.14 o 
   5   1  11        0.09        1.36      2.68 o 
  -5   2  11        7.59       13.62      8.84 o 
  -4   2  11       36.51       43.33      3.88 o 
  -3   2  11      251.62      242.63      7.89 o 
  -2   2  11      106.44       88.14      3.29 o 
  -1   2  11      856.97      886.18     15.36 o 
   0   2  11       10.41       13.37      1.07 o 
   1   2  11      189.89      193.56      4.75 o 
   2   2  11        2.72        3.71      1.11 o 
   3   2  11        8.48        8.74      1.83 o 
   4   2  11       14.06       13.90      3.18 o 
   5   2  11        0.58        1.73      2.75 o 
  -4   3  11        0.11       -0.42      1.82 o 
  -3   3  11       17.84       11.02      2.19 o 
  -2   3  11        0.07        1.66      1.08 o 
  -1   3  11       39.63       40.93      2.53 o 
   0   3  11       91.27       88.17      2.50 o 
   1   3  11        3.44        4.23      1.03 o 
   2   3  11        8.07        7.07      2.70 o 
   3   3  11      269.27      286.54     31.03 o 
   4   3  11        7.10        9.84      2.20 o 
  -4   4  11        0.62        0.81      2.42 o 
  -3   4  11       84.13       75.03      4.32 o 
  -2   4  11       81.29       85.73      3.97 o 
  -1   4  11       97.68       95.15      3.27 o 
   0   4  11      534.57      529.79      9.74 o 
   1   4  11        0.53        0.82      0.96 o 
   2   4  11       22.53       20.11      2.96 o 
   3   4  11      152.65      143.29      5.46 o 
   4   4  11       46.81       45.86      4.49 o 
  -4   5  11       17.89       13.07      3.62 o 
  -3   5  11        0.00        0.36      1.63 o 
  -2   5  11       12.11       12.78      2.09 o 
  -1   5  11       44.35       45.82      3.23 o 
   0   5  11      346.06      349.01      9.29 o 
   1   5  11       21.19       21.05      2.31 o 
   2   5  11        4.08        3.01      1.57 o 
   3   5  11       11.57        8.64      2.03 o 
   4   5  11       11.17       11.52      2.93 o 
  -4   6  11        0.26       -2.44      2.44 o 
  -3   6  11        9.45       15.65      3.20 o 
  -2   6  11       36.92       33.69      3.00 o 
  -1   6  11        8.41        8.70      1.79 o 
   0   6  11        1.07        3.18      1.87 o 
   1   6  11       26.32       24.78      3.77 o 
   2   6  11       52.54       41.87      3.81 o 
   3   6  11       26.78       30.13      3.10 o 
   4   6  11        8.28        9.16      3.01 o 
  -4   7  11       11.15       10.46      3.67 o 
  -3   7  11       57.58       50.78      9.42 o 
  -2   7  11        0.14        0.59      1.60 o 
  -1   7  11      302.93      295.72     11.45 o 
   0   7  11        8.59        5.87      4.55 o 
   1   7  11       58.89       63.09      3.84 o 
   2   7  11        3.03        2.17      1.80 o 
   3   7  11        0.56        2.74      2.02 o 
   4   7  11       23.36       31.10      9.78 o 
  -3   8  11        7.88        5.98      2.85 o 
  -2   8  11       49.19       45.38      5.27 o 
  -1   8  11      238.88      248.16      9.81 o 
   0   8  11        9.32        7.17      2.59 o 
   1   8  11       46.62       54.19      6.40 o 
   2   8  11       35.56       31.24      7.20 o 
   3   8  11        9.92       15.06      2.87 o 
  -3   9  11        8.77        9.74      3.34 o 
  -2   9  11       15.27        9.86      3.12 o 
  -1   9  11        7.64        7.37      2.74 o 
   0   9  11        8.80        6.90      4.47 o 
   1   9  11        2.99        4.19      2.48 o 
   2   9  11        1.08       -2.07      2.07 o 
   3   9  11        2.13        5.62      2.92 o 
  -2  10  11        2.57        1.56      2.91 o 
  -1  10  11       51.40       49.95      4.96 o 
   0  10  11        5.16        5.94      2.75 o 
   1  10  11        2.77        2.72      2.43 o 
   2  10  11        2.80        2.00      2.85 o 
  -1  11  11        8.78       11.08      3.84 o 
   0  11  11       10.64       16.93      3.66 o 
   1  11  11        0.41       -0.70      2.55 o 
  -4   0  12        3.92       -3.07      3.07 o 
  -3   0  12      445.58      402.05     22.99 o 
  -2   0  12       10.39       14.66      2.38 o 
  -1   0  12       19.41       22.62      3.96 o 
   0   0  12        0.07       -0.60      0.77 o 
   1   0  12       22.52       23.98      2.41 o 
   2   0  12       58.58       63.58      3.84 o 
   3   0  12       12.74       10.28      3.63 o 
   4   0  12        7.53        3.53      3.59 o 
  -4   1  12        0.01        1.36      1.98 o 
  -3   1  12        6.73        8.36      2.95 o 
  -2   1  12        1.60        0.76      1.08 o 
  -1   1  12      124.47      113.98      3.02 o 
   0   1  12       83.26       79.18      2.10 o 
   1   1  12        0.01        0.11      0.76 o 
   2   1  12        0.34        0.04      0.98 o 
   3   1  12       57.37       59.64      3.52 o 
   4   1  12        0.80       -2.06      2.06 o 
  -4   2  12        0.13        0.57      1.87 o 
  -3   2  12      269.40      270.15      8.60 o 
  -2   2  12      242.69      222.95      5.95 o 
  -1   2  12      187.82      213.37      4.70 o 
   0   2  12       16.02       16.26      2.07 o 
   1   2  12       23.13       21.18      1.76 o 
   2   2  12       73.43       80.23      4.95 o 
   3   2  12       43.29       36.60      2.95 o 
   4   2  12        4.72        6.86      2.73 o 
  -4   3  12        5.28        4.43      2.19 o 
  -3   3  12        0.09        0.31      1.70 o 
  -2   3  12      485.29      516.31     11.37 o 
  -1   3  12        0.55        0.66      0.93 o 
   0   3  12       55.02       54.68      2.34 o 
   1   3  12        5.91        8.19      1.36 o 
   2   3  12       18.47       16.04      2.65 o 
   3   3  12       23.56       19.89      2.96 o 
   4   3  12       14.42       17.64      3.45 o 
  -4   4  12       18.90       16.10      3.57 o 
  -3   4  12        0.38        0.41      1.62 o 
  -2   4  12       66.73       66.53      3.82 o 
  -1   4  12        0.15        1.71      0.97 o 
   0   4  12      309.49      302.83      6.95 o 
   1   4  12       65.26       68.25      2.74 o 
   2   4  12       48.42       43.45      5.70 o 
   3   4  12        6.05        7.29      2.55 o 
   4   4  12        0.03        3.14      2.49 o 
  -4   5  12       26.84       14.39      3.76 o 
  -3   5  12      150.12      149.17      5.99 o 
  -2   5  12        2.51        1.35      1.52 o 
  -1   5  12       12.50       13.77      2.39 o 
   0   5  12       23.34       21.20      2.27 o 
   1   5  12       45.94       42.86      4.11 o 
   2   5  12        0.50        0.22      1.45 o 
   3   5  12        0.16       -0.88      1.98 o 
   4   5  12        9.96        9.30      3.51 o 
  -4   6  12        1.61       -2.30      2.30 o 
  -3   6  12        8.86        8.28      2.53 o 
  -2   6  12       10.40        9.51      3.29 o 
  -1   6  12      163.82      153.65      5.54 o 
   0   6  12      100.46       96.77      5.31 o 
   1   6  12       61.17       59.75      3.68 o 
   2   6  12        9.68       11.13      2.17 o 
   3   6  12        1.37        1.77      1.76 o 
   4   6  12        1.55        1.04      3.46 o 
  -3   7  12       34.15       23.88      3.94 o 
  -2   7  12       97.65       83.39      8.69 o 
  -1   7  12        2.87        3.60      2.22 o 
   0   7  12       12.53       10.85      2.61 o 
   1   7  12        1.52        3.50      1.75 o 
   2   7  12       24.05       21.95      2.83 o 
   3   7  12       10.36       13.05      2.80 o 
  -3   8  12        9.11        5.43      2.82 o 
  -2   8  12        5.61        2.57      1.94 o 
  -1   8  12        5.19        3.01      2.33 o 
   0   8  12       37.74       34.46      7.93 o 
   1   8  12        5.20        1.53      2.27 o 
   2   8  12       62.66       51.80      9.65 o 
   3   8  12       35.57       32.62      3.75 o 
  -2   9  12       25.98       19.43      2.84 o 
  -1   9  12       21.76       17.02      4.82 o 
   0   9  12        4.54        5.69      2.60 o 
   1   9  12        0.36        0.78      2.47 o 
   2   9  12       12.27       10.48      3.24 o 
  -2  10  12        8.35        9.26      5.40 o 
  -1  10  12        0.08       -0.89      2.53 o 
   0  10  12        0.33        0.94      2.48 o 
   1  10  12       26.71       21.00      5.66 o 
   2  10  12        0.56       -0.56      2.76 o 
   0  11  12        0.11        1.59      2.73 o 
  -4   1  13        3.66        5.77      2.16 o 
  -3   1  13      335.75      307.04      7.34 o 
  -2   1  13        5.13        5.33      1.35 o 
  -1   1  13       40.23       37.75      2.66 o 
   0   1  13       26.59       33.32      1.51 o 
   1   1  13       25.52       23.77      2.54 o 
   2   1  13       44.69       48.03      2.51 o 
   3   1  13        4.15        4.05      1.66 o 
   4   1  13       14.57        7.91      2.83 o 
  -4   2  13        4.69       10.08      2.79 o 
  -3   2  13        8.55        7.30      2.11 o 
  -2   2  13        0.54       -0.57      1.13 o 
  -1   2  13      110.20      113.61      3.65 o 
   0   2  13       42.86       47.21      1.91 o 
   1   2  13       11.35       12.35      1.45 o 
   2   2  13        1.79        2.36      1.39 o 
   3   2  13        1.22        3.48      1.72 o 
   4   2  13       16.41       15.92      3.39 o 
  -4   3  13        3.60        1.68      2.12 o 
  -3   3  13      307.96      301.22      9.47 o 
  -2   3  13       24.30       31.04      2.69 o 
  -1   3  13        0.50        0.10      0.97 o 
   0   3  13       28.54       26.52      1.86 o 
   1   3  13      109.04      102.64      3.39 o 
   2   3  13       12.38       17.41      2.73 o 
   3   3  13       18.62       22.62      3.10 o 
   4   3  13        5.76        4.84      2.76 o 
  -4   4  13        1.26        0.62      2.69 o 
  -3   4  13        9.23       10.46      2.35 o 
  -2   4  13        2.78        0.97      1.50 o 
  -1   4  13       15.76       19.99      1.85 o 
   0   4  13      107.39      113.47      3.66 o 
   1   4  13        0.19        0.69      1.05 o 
   2   4  13        1.98        4.89      1.63 o 
   3   4  13       29.59       27.57      5.67 o 
   4   4  13       33.42       28.76      3.28 o 
  -4   5  13        2.60        4.16      3.05 o 
  -3   5  13       79.02       69.84      5.09 o 
  -2   5  13       17.00       18.34      2.38 o 
  -1   5  13        2.78        2.43      1.48 o 
   0   5  13      438.20      451.42      9.87 o 
   1   5  13       67.35       64.71      4.18 o 
   2   5  13       25.17       23.61      4.43 o 
   3   5  13       11.42        4.48      2.38 o 
   4   5  13       68.78       62.25      5.26 o 
  -4   6  13        5.23        3.14      3.13 o 
  -3   6  13        5.25        5.44      2.12 o 
  -2   6  13       40.73       37.85      3.27 o 
  -1   6  13       44.80       43.51      6.87 o 
   0   6  13      427.70      435.93     14.33 o 
   1   6  13       22.97       28.26      3.87 o 
   2   6  13       34.44       34.85      3.14 o 
   3   6  13       24.94       23.72      4.84 o 
  -3   7  13        5.55        3.65      2.63 o 
  -2   7  13       39.17       36.07      3.33 o 
  -1   7  13        0.22       -1.08      4.01 o 
   0   7  13        3.91       -1.51      2.90 o 
   1   7  13       20.36       22.87      2.77 o 
   2   7  13        3.44        4.02      1.86 o 
   3   7  13        0.91        1.47      2.11 o 
  -3   8  13        8.95        8.80      6.20 o 
  -2   8  13        0.03        3.27      2.43 o 
  -1   8  13        1.94        2.25      2.38 o 
   0   8  13       14.27        9.95      3.32 o 
   1   8  13        3.21        4.92      2.58 o 
   2   8  13        3.85        7.70      2.25 o 
   3   8  13        0.43       -0.83      2.55 o 
  -2   9  13       11.83       12.56      5.47 o 
  -1   9  13        0.45        1.69      3.60 o 
   0   9  13        0.07       -2.22      2.22 o 
   1   9  13        1.18       -1.74      2.57 o 
   2   9  13        4.26        3.15      2.24 o 
  -1  10  13        6.99        3.70      2.83 o 
   0  10  13        2.07        2.22      2.72 o 
   1  10  13       13.00       22.20      7.01 o 
  -4   0  14        0.71        4.45      4.08 o 
  -3   0  14      302.61      311.27     11.66 o 
  -2   0  14       62.69       76.26      3.94 o 
  -1   0  14       76.21       68.50      3.98 o 
   0   0  14     1192.29     1237.07     27.15 o 
   1   0  14      206.11      219.40      7.84 o 
   2   0  14       25.05       23.34      6.09 o 
   3   0  14       46.39       53.78      7.13 o 
   4   0  14        6.74        5.12      3.84 o 
  -4   1  14        4.44        3.53      2.27 o 
  -3   1  14       89.64       89.43      4.06 o 
  -2   1  14       25.58       30.86      2.46 o 
  -1   1  14      109.22      112.07      3.70 o 
   0   1  14      113.18      112.79      3.10 o 
   1   1  14       19.28       19.18      1.76 o 
   2   1  14      114.55      125.14      4.00 o 
   3   1  14        5.37        3.69      2.38 o 
   4   1  14        7.99        6.34      6.49 o 
  -4   2  14       10.50       12.25      2.99 o 
  -3   2  14       17.00       14.05      2.12 o 
  -2   2  14       53.36       51.43      3.05 o 
  -1   2  14       21.29       27.11      2.05 o 
   0   2  14        5.66        6.19      1.26 o 
   1   2  14       46.70       49.10      2.47 o 
   2   2  14        4.42        5.23      1.69 o 
   3   2  14      110.45      120.13      8.37 o 
   4   2  14       10.01       10.81      3.91 o 
  -4   3  14        0.56       -0.51      2.06 o 
  -3   3  14        2.38        1.98      1.87 o 
  -2   3  14       76.41       72.69      3.50 o 
  -1   3  14        5.37        4.15      1.21 o 
   0   3  14        0.39       -0.74      0.99 o 
   1   3  14       64.88       63.56      4.42 o 
   2   3  14       37.47       35.71      9.16 o 
   3   3  14       26.42       27.28      2.97 o 
   4   3  14       23.28       21.59      4.00 o 
  -4   4  14        4.58        4.42      3.06 o 
  -3   4  14        7.27        7.52      2.28 o 
  -2   4  14      168.94      175.57      6.36 o 
  -1   4  14       98.71       99.82      4.24 o 
   0   4  14        3.99        5.05      1.31 o 
   1   4  14        9.59        9.53      1.59 o 
   2   4  14        7.03        6.69      2.28 o 
   3   4  14       21.72       23.58      3.50 o 
   4   4  14       10.22        5.66      2.27 o 
  -4   5  14        6.35        9.39      3.44 o 
  -3   5  14        0.07       -1.53      1.69 o 
  -2   5  14        1.28        1.90      1.68 o 
  -1   5  14       82.09       84.94      5.08 o 
   0   5  14       34.09       35.21      3.72 o 
   1   5  14        4.18        3.97      1.70 o 
   2   5  14        9.83       10.24      2.12 o 
   3   5  14        0.25        0.16      2.17 o 
   4   5  14        1.51       -0.18      2.59 o 
  -3   6  14        0.54        0.79      1.95 o 
  -2   6  14        5.09        1.11      1.78 o 
  -1   6  14        0.87       -1.32      3.47 o 
   0   6  14       12.03       18.22      3.15 o 
   1   6  14       24.73       26.52      3.97 o 
   2   6  14        0.79        2.61      1.82 o 
   3   6  14        4.27        0.60      2.40 o 
  -3   7  14        0.10        1.70      2.72 o 
  -2   7  14        2.09        2.13      2.38 o 
  -1   7  14      140.85      135.85      8.96 o 
   0   7  14      125.50      138.73     10.21 o 
   1   7  14       35.27       34.67      5.93 o 
   2   7  14       15.45       12.00      2.52 o 
   3   7  14        3.60        2.40      2.78 o 
  -3   8  14        8.89        5.71      3.29 o 
  -2   8  14       11.66        8.39      4.93 o 
  -1   8  14       48.23       40.28      4.32 o 
   0   8  14       18.82       19.18      3.38 o 
   1   8  14        6.25        8.31      2.86 o 
   2   8  14        7.24        2.60      2.38 o 
  -2   9  14        7.87        2.72      8.58 o 
  -1   9  14       35.45       30.91      7.47 o 
   0   9  14        6.14        6.91      2.86 o 
   1   9  14        1.21        3.27      2.87 o 
   2   9  14       28.47       22.17      5.24 o 
  -1  10  14        2.71        3.94      3.57 o 
   0  10  14        1.43       -1.43      2.49 o 
   1  10  14        0.27        2.54      2.90 o 
  -4   1  15        2.80        4.34      2.49 o 
  -3   1  15        6.32        8.16      1.82 o 
  -2   1  15      300.09      282.60      7.37 o 
  -1   1  15        9.44        8.62      1.43 o 
   0   1  15       79.16       79.52      2.60 o 
   1   1  15       85.48       87.44      3.28 o 
   2   1  15        2.94        2.53      1.33 o 
   3   1  15        0.02       -2.07      2.07 o 
   4   1  15        0.74       -1.20      2.79 o 
  -4   2  15        1.30        2.43      2.28 o 
  -3   2  15        0.40        0.65      1.53 o 
  -2   2  15      438.23      465.60     10.80 o 
  -1   2  15       10.56        9.16      1.49 o 
   0   2  15        4.32        3.31      1.13 o 
   1   2  15       82.25       81.66      3.65 o 
   2   2  15       49.99       52.69      3.47 o 
   3   2  15        0.51        0.97      1.71 o 
   4   2  15        3.48        1.38      2.55 o 
  -4   3  15       36.33       30.67      3.79 o 
  -3   3  15        7.98        7.05      2.28 o 
  -2   3  15      639.03      597.69     16.46 o 
  -1   3  15       24.09       23.03      4.53 o 
   0   3  15       43.19       43.16      2.42 o 
   1   3  15       45.79       43.84      4.34 o 
   2   3  15        1.34        3.17      2.10 o 
   3   3  15       21.34       21.59      2.79 o 
   4   3  15        0.03       -1.48      2.49 o 
  -4   4  15        0.03        3.43      2.42 o 
  -3   4  15        0.85        0.85      1.77 o 
  -2   4  15       13.76       11.32      2.23 o 
  -1   4  15        0.27       -1.25      1.85 o 
   0   4  15       35.79       30.81      2.39 o 
   1   4  15      228.19      233.50      7.33 o 
   2   4  15        8.10        5.55      2.28 o 
   3   4  15        0.08        1.23      2.27 o 
   4   4  15       26.49       20.59      5.74 o 
  -3   5  15       19.89       22.17      4.21 o 
  -2   5  15       50.32       50.21      3.79 o 
  -1   5  15        1.29       -0.14      2.01 o 
   0   5  15        0.00       -1.02      1.22 o 
   1   5  15       43.96       37.81      3.54 o 
   2   5  15        4.68        3.94      2.19 o 
   3   5  15        5.82        4.56      4.25 o 
  -3   6  15        1.51        1.04      2.22 o 
  -2   6  15        4.05        5.58      2.64 o 
  -1   6  15       23.64       22.60      3.39 o 
   0   6  15       24.54       25.30      3.58 o 
   1   6  15      102.19      108.52      8.91 o 
   2   6  15        4.24        3.37      2.31 o 
   3   6  15       11.11       15.26      4.99 o 
  -3   7  15        5.68        6.35      3.09 o 
  -2   7  15        0.04       -2.03      2.03 o 
  -1   7  15        1.41        1.62      3.39 o 
   0   7  15       71.44       68.77      8.92 o 
   1   7  15       11.16       12.81      2.43 o 
   2   7  15        2.86        1.70      1.98 o 
   3   7  15       14.67       10.84      4.05 o 
  -2   8  15        1.58        0.83      2.56 o 
  -1   8  15        3.19        0.96      2.51 o 
   0   8  15        0.19        0.76      3.76 o 
   1   8  15        0.61       -1.67      2.27 o 
   2   8  15       11.46        8.99      2.93 o 
  -1   9  15       24.05       20.18      3.87 o 
   0   9  15       13.40        9.60      3.31 o 
   1   9  15        0.11       -2.31      2.31 o 
   0  10  15        1.40        0.66      2.81 o 
  -4   0  16       28.66       39.79      6.93 o 
  -3   0  16       13.47        7.66      3.42 o 
  -2   0  16       20.53       16.51      2.84 o 
  -1   0  16      145.51      169.12      7.09 o 
   0   0  16       41.38       47.18      3.52 o 
   1   0  16        0.03        2.31      1.80 o 
   2   0  16        0.25       -1.53      2.38 o 
   3   0  16        1.03       -2.17      3.05 o 
   4   0  16       69.74       55.34      8.33 o 
  -4   1  16        1.68        0.79      2.27 o 
  -3   1  16        8.71       12.75      2.56 o 
  -2   1  16       92.44       87.41      3.80 o 
  -1   1  16       29.93       24.30      2.11 o 
   0   1  16        0.04        0.58      1.44 o 
   1   1  16        1.07        1.85      1.25 o 
   2   1  16        4.84        5.31      1.58 o 
   3   1  16        0.54        0.35      2.31 o 
   4   1  16        0.79       -0.70      2.67 o 
  -4   2  16        0.37       -0.73      2.33 o 
  -3   2  16       20.29       21.07      2.52 o 
  -2   2  16      136.25      142.74      4.95 o 
  -1   2  16       37.54       38.94      2.98 o 
   0   2  16       21.05       22.92      2.28 o 
   1   2  16       42.63       44.64      3.01 o 
   2   2  16       58.03       63.22      3.83 o 
   3   2  16        0.95        1.13      1.89 o 
   4   2  16        4.39        2.32      2.84 o 
  -4   3  16        5.58        4.09      2.67 o 
  -3   3  16        0.00       -1.10      1.74 o 
  -2   3  16       41.56       38.57      2.93 o 
  -1   3  16       83.86      103.15      4.48 o 
   0   3  16       48.73       47.83      3.34 o 
   1   3  16      112.52      119.73      4.56 o 
   2   3  16        0.17       -0.25      1.63 o 
   3   3  16        0.10        1.73      1.89 o 
  -3   4  16        0.02        2.16      2.10 o 
  -2   4  16       62.85       68.14      5.59 o 
  -1   4  16       46.79       46.15      3.86 o 
   0   4  16        8.20        8.48      1.62 o 
   1   4  16        9.63        7.57      1.81 o 
   2   4  16        9.38        6.13      2.45 o 
   3   4  16        4.37        0.88      1.86 o 
  -3   5  16       61.81       65.18      8.55 o 
  -2   5  16       38.81       52.66      5.67 o 
  -1   5  16        2.41        1.66      1.76 o 
   0   5  16      103.77       99.03      5.10 o 
   1   5  16      125.01      121.83     13.89 o 
   2   5  16        0.10        1.82      2.19 o 
   3   5  16        1.00       -2.22      2.22 o 
  -3   6  16        0.90        2.33      2.21 o 
  -2   6  16        8.41        6.44      2.94 o 
  -1   6  16       54.60       47.12     15.50 o 
   0   6  16       41.33       42.81      3.55 o 
   1   6  16       24.91       25.32      3.51 o 
   2   6  16       15.01       18.49      3.57 o 
   3   6  16        0.75        3.55      2.76 o 
  -2   7  16       10.19       10.21      3.15 o 
  -1   7  16        1.35        5.14      2.63 o 
   0   7  16       39.99       38.66      4.38 o 
   1   7  16        0.14        2.70      1.92 o 
   2   7  16        0.06        2.49      2.40 o 
  -2   8  16       34.72       34.92      8.67 o 
  -1   8  16        6.30        6.84      4.99 o 
   0   8  16       11.93        4.13      4.41 o 
   1   8  16        5.86        4.92      3.03 o 
   2   8  16        0.10       -0.39      2.45 o 
  -1   9  16        3.12        6.54      2.99 o 
   0   9  16       17.72       18.16      3.98 o 
   1   9  16        0.52        0.68      2.60 o 
  -4   1  17        0.44        1.50      2.25 o 
  -3   1  17       19.24       19.29      2.98 o 
  -2   1  17       18.70       20.20      2.34 o 
  -1   1  17      237.53      240.42      7.43 o 
   0   1  17       41.41       39.13      3.68 o 
   1   1  17        2.45        1.01      1.33 o 
   2   1  17       30.35       35.64      4.83 o 
   3   1  17        1.58        2.26      3.80 o 
  -3   2  17       28.16       33.28      3.08 o 
  -2   2  17        8.06        6.54      1.79 o 
  -1   2  17       17.22       18.26      3.43 o 
   0   2  17        0.31       -1.69      1.75 o 
   1   2  17       17.36       18.29      2.04 o 
   2   2  17        1.06        2.17      1.72 o 
   3   2  17        1.45        1.73      1.95 o 
  -3   3  17        0.31       -1.36      1.85 o 
  -2   3  17       17.68       17.96      2.62 o 
  -1   3  17      107.32      117.88      4.96 o 
   0   3  17       15.37       14.12      2.11 o 
   1   3  17        4.63        4.90      1.47 o 
   2   3  17        0.00       -1.65      1.65 o 
   3   3  17        4.81        2.60      2.03 o 
  -3   4  17        2.04        0.49      2.05 o 
  -2   4  17        2.58        4.12      1.99 o 
  -1   4  17       79.14       78.74      8.78 o 
   0   4  17       33.05       38.18      2.62 o 
   1   4  17        9.24       15.74      2.90 o 
   2   4  17        2.34       -1.79      2.04 o 
   3   4  17        0.64       -1.10      1.93 o 
  -3   5  17        5.62        6.24      2.44 o 
  -2   5  17        0.58       -0.28      2.41 o 
  -1   5  17       48.79       44.45      6.96 o 
   0   5  17       78.17       73.58      3.52 o 
   1   5  17       89.26       87.92     16.25 o 
   2   5  17        1.81        2.80      2.26 o 
   3   5  17        2.34        1.11      2.55 o 
  -3   6  17       13.50       10.93      3.81 o 
  -2   6  17        8.82        5.26      2.73 o 
  -1   6  17       17.36       17.77      6.01 o 
   0   6  17        5.46        5.81      2.10 o 
   1   6  17        0.92       -0.29      2.20 o 
   2   6  17        3.34        8.04      2.83 o 
  -2   7  17        1.13        0.60      2.68 o 
  -1   7  17        6.03        8.48      3.36 o 
   0   7  17        4.38        6.06      2.96 o 
   1   7  17        4.43        5.56      2.24 o 
   2   7  17        1.51        0.77      4.50 o 
  -1   8  17        3.14       -2.38      2.38 o 
   0   8  17        2.00        2.88      2.80 o 
   1   8  17        0.13        3.22      5.13 o 
  -3   0  18        0.08        3.20      2.43 o 
  -2   0  18      164.46      167.88      7.78 o 
  -1   0  18        2.29        4.85      3.01 o 
   0   0  18      130.22      123.40      8.51 o 
   1   0  18       83.01       84.88     10.38 o 
   2   0  18       29.93       30.29      3.76 o 
   3   0  18        0.83        2.70      3.84 o 
  -3   1  18        7.17        6.74      1.75 o 
  -2   1  18       42.06       34.88      3.02 o 
  -1   1  18        0.17        0.14      1.90 o 
   0   1  18        5.26        3.25      2.07 o 
   1   1  18        3.37        2.35      1.50 o 
   2   1  18       19.03       20.53      2.73 o 
   3   1  18        1.60        0.66      2.57 o 
  -3   2  18        0.12       -0.84      1.64 o 
  -2   2  18       69.44       59.07      4.12 o 
  -1   2  18       88.69       89.21      4.41 o 
   0   2  18       13.67       14.10      3.56 o 
   1   2  18       29.77       34.79      2.62 o 
   2   2  18        8.77       10.29      2.29 o 
   3   2  18        5.62       11.93      9.13 o 
  -3   3  18        0.62        0.99      2.28 o 
  -2   3  18       15.03       11.08      2.41 o 
  -1   3  18        0.04        0.71      1.73 o 
   0   3  18        4.84        3.26      2.14 o 
   1   3  18       12.51       14.04      3.27 o 
   2   3  18       61.89       66.99      4.24 o 
   3   3  18        0.29       -1.54      2.01 o 
  -3   4  18        3.16        3.98      2.97 o 
  -2   4  18       14.43        9.53      2.38 o 
  -1   4  18      141.19      153.43      8.55 o 
   0   4  18        1.47       -1.85      1.92 o 
   1   4  18       21.76       24.57      3.45 o 
   2   4  18        0.74       -0.17      1.79 o 
   3   4  18       13.08        7.71      2.48 o 
  -3   5  18        1.56       -0.14      5.55 o 
  -2   5  18       12.17        8.19      2.98 o 
  -1   5  18       38.10       34.59      3.32 o 
   0   5  18       26.86       36.61      3.24 o 
   1   5  18      118.83      133.17      6.87 o 
   2   5  18        0.57       -0.97      2.15 o 
  -2   6  18        0.08        3.07      2.84 o 
  -1   6  18        0.07        0.53      2.33 o 
   0   6  18        0.00        2.88      2.56 o 
   1   6  18        1.43        2.24      2.49 o 
   2   6  18        5.72        8.34      2.94 o 
  -2   7  18        1.30        3.99      3.03 o 
  -1   7  18        0.79        1.37      2.50 o 
   0   7  18       11.08        9.75      3.22 o 
   1   7  18        2.21        1.99      2.50 o 
   2   7  18        4.86        1.26      2.65 o 
  -1   8  18        8.60        9.10      3.41 o 
   0   8  18        0.05        6.18      3.16 o 
   1   8  18        8.89        5.83      3.92 o 
  -3   1  19        9.47       10.57      2.20 o 
  -2   1  19        2.17        0.43      1.84 o 
  -1   1  19        4.67        7.84      3.22 o 
   0   1  19       37.39       35.34      3.83 o 
   1   1  19       25.09       23.28      2.87 o 
   2   1  19        0.86        0.57      2.01 o 
   3   1  19        1.24        1.05      2.74 o 
  -3   2  19        4.78        3.97      2.01 o 
  -2   2  19        0.91        0.83      1.93 o 
  -1   2  19       12.37       15.59      3.08 o 
   0   2  19        4.40        4.84      4.69 o 
   1   2  19        1.44        4.97      1.70 o 
   2   2  19        7.46        4.44      2.20 o 
   3   2  19        3.14        4.94      3.41 o 
  -3   3  19       15.17       19.33      5.68 o 
  -2   3  19        1.41       -0.09      1.96 o 
  -1   3  19      163.32      170.86     11.09 o 
   0   3  19       20.83       19.27      6.79 o 
   1   3  19       65.64       64.25      3.47 o 
   2   3  19       91.32       89.71      4.83 o 
   3   3  19        0.26        2.90      2.32 o 
  -2   4  19        6.52        2.56      2.13 o 
  -1   4  19        1.06       -0.25      1.78 o 
   0   4  19        0.64        1.14      2.17 o 
   1   4  19        3.36        4.13      1.95 o 
   2   4  19       17.57       14.78      2.66 o 
  -2   5  19        2.75        1.58      2.71 o 
  -1   5  19        0.02       -1.29      1.87 o 
   0   5  19       28.45       28.52      3.63 o 
   1   5  19        1.27        3.79      5.71 o 
   2   5  19        0.05       -2.32      2.32 o 
  -2   6  19        1.35       -1.37      2.74 o 
  -1   6  19       29.18       33.76      9.36 o 
   0   6  19       16.64       12.41      4.26 o 
   1   6  19       16.35       21.23      6.31 o 
   2   6  19        7.35       10.41      3.13 o 
  -1   7  19        9.49       13.16      7.33 o 
   0   7  19        0.05       -2.51      2.51 o 
   1   7  19        0.06        2.96      2.64 o 
  -3   0  20       15.51       17.11      3.71 o 
  -2   0  20        8.33       11.80      4.24 o 
  -1   0  20       94.29      103.31      8.47 o 
   0   0  20       36.77       39.95      5.93 o 
   1   0  20        8.73        8.84      2.93 o 
   2   0  20        0.39       -0.85      3.56 o 
   3   0  20        2.76        2.17      4.06 o 
  -3   1  20        0.17        1.01      1.81 o 
  -2   1  20        7.91       12.68      3.19 o 
  -1   1  20       38.19       40.70      4.44 o 
   0   1  20       20.21       28.15      3.68 o 
   1   1  20        0.12        0.36      1.70 o 
   2   1  20        1.06        1.89      2.19 o 
  -2   2  20        7.76        8.93      2.42 o 
  -1   2  20      105.48      111.45      6.22 o 
   0   2  20        0.39        1.74      2.28 o 
   1   2  20       35.05       38.43      2.92 o 
   2   2  20       24.22       27.22      3.32 o 
  -2   3  20        4.15        5.51      2.34 o 
  -1   3  20       37.87       44.12      4.54 o 
   0   3  20        0.90        1.20      2.32 o 
   1   3  20        0.04       -1.82      1.82 o 
   2   3  20       27.69       28.98      3.45 o 
  -2   4  20       22.25       13.35      2.86 o 
  -1   4  20        3.02        2.40      2.52 o 
   0   4  20       20.49       20.01      3.39 o 
   1   4  20        2.09       -1.28      1.87 o 
   2   4  20        9.59       10.50      2.59 o 
  -2   5  20        7.72        5.54      4.89 o 
  -1   5  20        2.51        4.49      2.31 o 
   0   5  20        1.99        1.04      2.78 o 
   1   5  20       30.01       35.05      6.60 o 
   2   5  20        3.78        1.96      2.61 o 
  -1   6  20        2.06        3.65      2.87 o 
   0   6  20       31.22       35.84      6.07 o 
   1   6  20        1.07        0.46      2.49 o 
  -2   1  21        1.71       -1.56      2.43 o 
  -1   1  21        0.02        2.27      2.46 o 
   0   1  21        0.00        1.00      2.47 o 
   1   1  21        6.43        6.93      2.78 o 
   2   1  21        8.92        9.80      2.63 o 
  -2   2  21        8.53        7.69      2.96 o 
  -1   2  21       14.39       13.79      3.78 o 
   0   2  21       21.61       25.21      5.70 o 
   1   2  21        0.00        0.59      2.38 o 
   2   2  21        0.00        0.82      2.24 o 
  -2   3  21        0.69        3.48      2.81 o 
  -1   3  21        1.22       -0.58      2.45 o 
   0   3  21        0.86        0.41      2.42 o 
   1   3  21        9.14       10.74      4.28 o 
   2   3  21        6.33        6.65      2.49 o 
  -1   4  21       18.88       18.64      3.50 o 
   0   4  21       71.74      100.03      9.28 o 
   1   4  21        0.04       -1.73      3.23 o 
  -1   5  21        0.55       -0.21      2.57 o 
   0   5  21       20.71       18.34      3.46 o 
   1   5  21        8.21        5.46      4.20 o 
  -2   0  22        0.61        2.56      3.61 o 
  -1   0  22       10.89       16.79      5.10 o 
   0   0  22       36.84       42.34      6.56 o 
   1   0  22        0.03       -1.73      3.47 o 
   2   0  22       20.57       19.98      5.89 o 
  -2   1  22        5.09        8.18      3.22 o 
  -1   1  22        5.91        5.47      3.06 o 
   0   1  22        0.50        2.08      2.66 o 
   1   1  22        0.01       -1.69      2.56 o 
  -1   2  22       30.23       26.86      4.06 o 
   0   2  22        1.39        1.40      2.70 o 
   1   2  22        9.58        8.13      2.97 o 
  -1   3  22        0.34        2.05      2.74 o 
   0   3  22       20.73       20.70      3.78 o 
   1   3  22        3.96        9.69      4.26 o 
  -1   4  22        4.38        1.97      2.65 o 
   0   4  22       22.31       26.14      3.91 o 
  -1   1  23        0.37       -0.05      2.64 o 
   0   1  23        0.00       -0.60      2.64 o 
   1   1  23        0.10        0.56      2.72 o 
   0   2  23       13.69       22.84      3.88 o 
                                                 
